# Supplementary material for: Uncovering RNA Editing Sites in Long Non-Coding RNAs
Source: Front Bioeng Biotechnol. 2014 Dec 5;2:64. doi: 10.3389/fbioe.2014.00064 (PMC4257104; doi:10.3389/fbioe.2014.00064)
Supplement: Supplementary file 1 [file Table1.XLSX]

## Sheet: outTable_good_nosnp_rmsk_refgen
Region	Position	Reference	Strand	Coverage-q25	MeanQ	BaseCount[A,C,G,T]	AllSubs	Frequency	gCoverage-q25	gMeanQ	gBaseCount[A,C,G,T]	gAllSubs	gFrequency	GeneRegion-RefSeq	GeneName	LncRNAregion	LncRNAtranscript	RepeatedElement	AluElement
chr3	3209480	T	0	13	38	[0, 3, 0, 10]	TC	0.23	42	30	[0, 0, 0, 42]	-	0	intron	CRBN	intron	NONHSAT087605	-	-
chr3	4346820	A	1	10	35.5	[6, 0, 4, 0]	AG	0.4	40	29.6	[40, 0, 0, 0]	-	0	intron	SETMAR	intron$intron	NONHSAT087623$NONHSAT087624	SINE	AluSx1
chr3	4346870	A	1	20	36.65	[17, 0, 3, 0]	AG	0.15	40	30.12	[40, 0, 0, 0]	-	0	intron	SETMAR	intron$intron	NONHSAT087623$NONHSAT087624	SINE	AluSx1
chr3	4792666	A	0	40	37.73	[32, 0, 8, 0]	AG	0.2	40	30.3	[40, 0, 0, 0]	-	0	exon	EGOT	exon$intron$exon	NONHSAT087636$NONHSAT087634$NONHSAT087635	-	-
chr3	4792672	A	0	41	37.39	[32, 9, 0, 0]	AC	0.22	45	30.89	[45, 0, 0, 0]	-	0	exon	EGOT	exon$intron$exon	NONHSAT087636$NONHSAT087634$NONHSAT087635	-	-
chr3	4879268	A	1	11	31.73	[7, 0, 4, 0]	AG	0.36	34	29.62	[34, 0, 0, 0]	-	0	intron	ITPR1	-	-	-	-
chr3	9422867	A	0	47	36.38	[40, 0, 7, 0]	AG	0.15	37	30.89	[37, 0, 0, 0]	-	0	-	-	intron	NONHSAT087761	SINE	AluJr4
chr3	9424697	T	2	67	37.91	[0, 8, 0, 59]	TC	0.12	30	30.77	[0, 0, 0, 30]	-	0	intron	THUMPD3	exon&intron	NONHSAT087765&NONHSAT087761	SINE	AluJo
chr3	9429649	A	0	44	37.36	[39, 0, 5, 0]	AG	0.11	44	30.98	[44, 0, 0, 0]	-	0	-	-	intron$intron$intron$intron$intron	NONHSAT087768$NONHSAT087761$NONHSAT087769$NONHSAT087766$NONHSAT087767	SINE	AluSx
chr3	9431282	A	0	96	37.91	[84, 0, 12, 0]	AG	0.12	26	29.77	[26, 0, 0, 0]	-	0	exon	SETD5-AS1	intron$intron$intron$exon$exon$exon$exon$exon$intron$intron	NONHSAT087768$NONHSAT087769$NONHSAT087761$NONHSAT087775$NONHSAT087774$NONHSAT087773$NONHSAT087772$NONHSAT087771$NONHSAT087767$NONHSAT087766	SINE	AluJr
chr3	9468422	A	1	23	35.26	[19, 0, 4, 0]	AG	0.17	47	30.15	[47, 0, 0, 0]	-	0	intron	SETD5	intron$intron$intron	NONHSAT087791$NONHSAT087793$NONHSAT087792	SINE	AluJb
chr3	9860326	A	1	86	36.42	[73, 0, 13, 0]	AG	0.15	19	28.84	[19, 0, 0, 0]	-	0	intron$intron,exon	ARPC4-TTLL3$TTLL3	-	-	SINE	AluY
chr3	9869161	A	1	29	36.24	[2, 0, 27, 0]	AG	0.93	41	29.32	[41, 0, 0, 0]	-	0	intron$intron	ARPC4-TTLL3$TTLL3	intron	NONHSAT087824	SINE	AluJb
chr3	9869166	A	1	28	37.04	[18, 0, 10, 0]	AG	0.36	34	30.24	[34, 0, 0, 0]	-	0	intron$intron	ARPC4-TTLL3$TTLL3	intron	NONHSAT087824	SINE	AluJb
chr3	9869212	A	1	16	37.56	[12, 0, 4, 0]	AG	0.25	36	29.11	[36, 0, 0, 0]	-	0	intron$intron	ARPC4-TTLL3$TTLL3	intron	NONHSAT087824	SINE	AluJb
chr3	9869252	A	1	22	37.32	[14, 0, 8, 0]	AG	0.36	41	29.51	[41, 0, 0, 0]	-	0	intron$intron	ARPC4-TTLL3$TTLL3	intron	NONHSAT087824	SINE	AluJb
chr3	9869253	A	1	22	37.59	[14, 0, 8, 0]	AG	0.36	41	30.85	[41, 0, 0, 0]	-	0	intron$intron	ARPC4-TTLL3$TTLL3	intron	NONHSAT087824	SINE	AluJb
chr3	9869280	A	1	19	36.58	[13, 0, 6, 0]	AG	0.32	40	29.32	[40, 0, 0, 0]	-	0	intron$intron	ARPC4-TTLL3$TTLL3	intron	NONHSAT087824	SINE	AluJb
chr3	9869303	A	1	13	37.46	[8, 0, 5, 0]	AG	0.38	32	30.75	[32, 0, 0, 0]	-	0	intron$intron	ARPC4-TTLL3$TTLL3	intron	NONHSAT087824	SINE	AluJb
chr3	9869318	A	1	18	36.22	[12, 0, 6, 0]	AG	0.33	34	30.26	[34, 0, 0, 0]	-	0	intron$intron	ARPC4-TTLL3$TTLL3	intron	NONHSAT087824	SINE	AluJb
chr3	10031728	A	1	18	34.72	[14, 0, 4, 0]	AG	0.22	25	31.12	[25, 0, 0, 0]	-	0	-	-	intron$intron$intron$intron$intron	NONHSAT087856$NONHSAT087857$NONHSAT087854$NONHSAT087855$NONHSAT087858	SINE	AluYb8
chr3	10036277	A	1	23	35.22	[19, 0, 4, 0]	AG	0.17	29	29.83	[29, 0, 0, 0]	-	0	-	-	intron$intron$intron$intron$intron	NONHSAT087856$NONHSAT087857$NONHSAT087854$NONHSAT087855$NONHSAT087858	SINE	AluSq
chr3	10036490	A	1	28	34.96	[24, 0, 4, 0]	AG	0.14	32	30.84	[32, 0, 0, 0]	-	0	-	-	intron$intron$intron$intron$intron	NONHSAT087856$NONHSAT087857$NONHSAT087854$NONHSAT087855$NONHSAT087858	SINE	AluSq
chr3	10037351	A	1	21	37.1	[18, 0, 3, 0]	AG	0.14	38	29.74	[38, 0, 0, 0]	-	0	-	-	intron$intron$intron$intron$intron	NONHSAT087856$NONHSAT087857$NONHSAT087854$NONHSAT087855$NONHSAT087858	SINE	AluSc8
chr3	10037402	A	1	27	35.85	[23, 0, 4, 0]	AG	0.15	34	30.09	[34, 0, 0, 0]	-	0	-	-	intron$intron$intron$intron$intron	NONHSAT087856$NONHSAT087857$NONHSAT087854$NONHSAT087855$NONHSAT087858	SINE	AluSc8
chr3	10040515	A	1	79	35.63	[62, 0, 17, 0]	AG	0.22	30	30.13	[30, 0, 0, 0]	-	0	-	-	intron$intron$intron$intron$intron	NONHSAT087856$NONHSAT087857$NONHSAT087854$NONHSAT087855$NONHSAT087858	SINE	AluJb
chr3	10040632	A	1	60	36.72	[43, 1, 16, 0]	AG	0.27	35	31.06	[35, 0, 0, 0]	-	0	-	-	intron$intron$intron$intron$intron	NONHSAT087856$NONHSAT087857$NONHSAT087854$NONHSAT087855$NONHSAT087858	SINE	AluJb
chr3	10040642	A	1	50	37.42	[43, 0, 7, 0]	AG	0.14	33	31.03	[33, 0, 0, 0]	-	0	-	-	intron$intron$intron$intron$intron	NONHSAT087856$NONHSAT087857$NONHSAT087854$NONHSAT087855$NONHSAT087858	SINE	AluJb
chr3	10040704	A	1	29	35	[26, 0, 3, 0]	AG	0.1	33	29.39	[33, 0, 0, 0]	-	0	-	-	intron$intron$intron$intron$intron	NONHSAT087856$NONHSAT087857$NONHSAT087854$NONHSAT087855$NONHSAT087858	SINE	AluJb
chr3	10041772	A	1	23	36.48	[20, 0, 3, 0]	AG	0.13	34	30.09	[34, 0, 0, 0]	-	0	-	-	intron$intron$intron$intron$intron	NONHSAT087856$NONHSAT087857$NONHSAT087854$NONHSAT087855$NONHSAT087858	SINE	AluSx1
chr3	10043426	A	1	35	36.43	[30, 0, 5, 0]	AG	0.14	22	29.86	[22, 0, 0, 0]	-	0	-	-	intron$intron$intron$intron$intron	NONHSAT087856$NONHSAT087857$NONHSAT087854$NONHSAT087855$NONHSAT087858	SINE	AluY
chr3	10043427	A	1	31	36.74	[27, 0, 4, 0]	AG	0.13	25	30.08	[25, 0, 0, 0]	-	0	-	-	intron$intron$intron$intron$intron	NONHSAT087856$NONHSAT087857$NONHSAT087854$NONHSAT087855$NONHSAT087858	SINE	AluY
chr3	10043432	A	1	23	36.91	[19, 0, 4, 0]	AG	0.17	22	31	[22, 0, 0, 0]	-	0	-	-	intron$intron$intron$intron$intron	NONHSAT087856$NONHSAT087857$NONHSAT087854$NONHSAT087855$NONHSAT087858	SINE	AluY
chr3	10043499	A	1	23	36.78	[20, 0, 3, 0]	AG	0.13	37	29	[37, 0, 0, 0]	-	0	-	-	intron$intron$intron$intron$intron	NONHSAT087856$NONHSAT087857$NONHSAT087854$NONHSAT087855$NONHSAT087858	SINE	AluY
chr3	10043996	A	1	19	38.68	[4, 0, 15, 0]	AG	0.79	30	29.33	[30, 0, 0, 0]	-	0	-	-	intron$intron$intron$intron$intron	NONHSAT087856$NONHSAT087857$NONHSAT087854$NONHSAT087855$NONHSAT087858	SINE	AluJb
chr3	10044021	A	1	25	38.28	[6, 0, 19, 0]	AG	0.76	18	29.11	[18, 0, 0, 0]	-	0	-	-	intron$intron$intron$intron$intron	NONHSAT087856$NONHSAT087857$NONHSAT087854$NONHSAT087855$NONHSAT087858	SINE	AluJb
chr3	10044026	A	1	25	35.12	[16, 0, 9, 0]	AG	0.36	17	28	[17, 0, 0, 0]	-	0	-	-	intron$intron$intron$intron$intron	NONHSAT087856$NONHSAT087857$NONHSAT087854$NONHSAT087855$NONHSAT087858	SINE	AluJb
chr3	10044066	A	1	25	34.16	[16, 0, 9, 0]	AG	0.36	22	30.55	[22, 0, 0, 0]	-	0	-	-	intron$intron$intron$intron$intron	NONHSAT087856$NONHSAT087857$NONHSAT087854$NONHSAT087855$NONHSAT087858	SINE	AluJb
chr3	10044085	A	1	27	35.56	[11, 0, 16, 0]	AG	0.59	27	29.3	[27, 0, 0, 0]	-	0	-	-	intron$intron$intron$intron$intron	NONHSAT087856$NONHSAT087857$NONHSAT087854$NONHSAT087855$NONHSAT087858	SINE	AluJb
chr3	10044102	A	1	35	36.26	[30, 0, 5, 0]	AG	0.14	27	29.7	[27, 0, 0, 0]	-	0	-	-	intron$intron$intron$intron$intron	NONHSAT087856$NONHSAT087857$NONHSAT087854$NONHSAT087855$NONHSAT087858	SINE	AluJb
chr3	10044238	A	1	24	36.42	[13, 0, 11, 0]	AG	0.46	23	30.22	[23, 0, 0, 0]	-	0	-	-	intron$intron$intron$intron$intron	NONHSAT087856$NONHSAT087857$NONHSAT087854$NONHSAT087855$NONHSAT087858	SINE	AluJb
chr3	10059829	A	0	21	35.86	[18, 0, 3, 0]	AG	0.14	32	29.47	[32, 0, 0, 0]	-	0	intron	CIDECP	intron$intron$intron	NONHSAT087871$NONHSAT087872$NONHSAT087873	SINE	AluSx1
chr3	10059997	A	0	13	36.46	[10, 0, 3, 0]	AG	0.23	25	30	[25, 0, 0, 0]	-	0	intron	CIDECP	intron$intron$intron	NONHSAT087871$NONHSAT087872$NONHSAT087873	SINE	AluSx1
chr3	10061222	A	0	26	35.92	[22, 0, 4, 0]	AG	0.15	43	29.4	[43, 0, 0, 0]	-	0	intron	CIDECP	intron$intron$intron	NONHSAT087871$NONHSAT087872$NONHSAT087873	SINE	AluJr
chr3	10061307	A	0	28	37.86	[23, 0, 5, 0]	AG	0.18	36	29.47	[36, 0, 0, 0]	-	0	intron	CIDECP	intron$intron$intron	NONHSAT087871$NONHSAT087872$NONHSAT087873	SINE	AluJr
chr3	10064487	A	0	28	35.39	[24, 0, 4, 0]	AG	0.14	29	29.55	[29, 0, 0, 0]	-	0	intron	CIDECP	intron$intron$intron	NONHSAT087871$NONHSAT087872$NONHSAT087873	SINE	AluJo
chr3	10064745	A	0	16	35.94	[11, 0, 5, 0]	AG	0.31	49	30.98	[49, 0, 0, 0]	-	0	intron	CIDECP	exon$intron$intron$intron	NONHSAT087874$NONHSAT087871$NONHSAT087872$NONHSAT087873	SINE	AluSz6
chr3	10064752	A	0	25	35.72	[21, 0, 4, 0]	AG	0.16	42	29.12	[42, 0, 0, 0]	-	0	intron	CIDECP	exon$intron$intron$intron	NONHSAT087874$NONHSAT087871$NONHSAT087872$NONHSAT087873	SINE	AluSz6
chr3	10185231	A	1	12	36.08	[9, 0, 3, 0]	AG	0.25	37	30.49	[37, 0, 0, 0]	-	0	intron	VHL	intron	NONHSAT087885	SINE	AluSc5
chr3	10185232	A	1	13	37	[10, 0, 3, 0]	AG	0.23	40	30.07	[40, 0, 0, 0]	-	0	intron	VHL	intron	NONHSAT087885	SINE	AluSc5
chr3	10185307	A	1	15	38.47	[12, 0, 3, 0]	AG	0.2	32	29.66	[32, 0, 0, 0]	-	0	intron	VHL	intron	NONHSAT087885	SINE	AluSc5
chr3	11842516	A	0	10	37.3	[7, 0, 3, 0]	AG	0.3	36	30.25	[36, 0, 0, 0]	-	0	intron	TAMM41	intron	NONHSAT087989	SINE	AluJr
chr3	11842937	A	0	10	37.6	[2, 0, 8, 0]	AG	0.8	31	30.9	[31, 0, 0, 0]	-	0	intron	TAMM41	intron	NONHSAT087989	SINE	AluJo
chr3	11843508	A	0	13	36.54	[8, 0, 5, 0]	AG	0.38	35	30.06	[35, 0, 0, 0]	-	0	intron	TAMM41	intron	NONHSAT087989	SINE	AluJb
chr3	11843510	A	0	13	36.69	[9, 0, 4, 0]	AG	0.31	33	30	[33, 0, 0, 0]	-	0	intron	TAMM41	intron	NONHSAT087989	SINE	AluJb
chr3	11843597	A	0	15	34.87	[12, 0, 3, 0]	AG	0.2	35	30.4	[35, 0, 0, 0]	-	0	intron	TAMM41	intron	NONHSAT087989	SINE	AluJb
chr3	11852466	A	0	21	36.76	[9, 0, 12, 0]	AG	0.57	27	30	[27, 0, 0, 0]	-	0	intron	TAMM41	exon	NONHSAT087989	SINE	AluJb
chr3	14986098	A	0	133	35.98	[110, 0, 23, 0]	AG	0.17	29	29.1	[29, 0, 0, 0]	-	0	exon	FGD5-AS1	exon$intron$exon$exon$exon$exon	NONHSAT088369$NONHSAT088364$NONHSAT088374$NONHSAT088373$NONHSAT088370$NONHSAT088371	SINE	FLAM_C
chr3	14986104	A	0	127	35.72	[53, 0, 74, 0]	AG	0.58	32	30.5	[32, 0, 0, 0]	-	0	exon	FGD5-AS1	exon$intron$exon$exon$exon$exon	NONHSAT088369$NONHSAT088364$NONHSAT088374$NONHSAT088373$NONHSAT088370$NONHSAT088371	SINE	FLAM_C
chr3	14986453	A	0	192	36.77	[158, 0, 34, 0]	AG	0.18	22	29.73	[22, 0, 0, 0]	-	0	exon	FGD5-AS1	exon$intron$exon$exon$exon$exon	NONHSAT088369$NONHSAT088364$NONHSAT088374$NONHSAT088373$NONHSAT088370$NONHSAT088371	SINE	AluSq2
chr3	15113655	A	0	40	35.7	[34, 0, 6, 0]	AG	0.15	31	30.87	[31, 0, 0, 0]	-	0	3UTR	ZFYVE20	-	-	SINE	AluSz6
chr3	15113733	A	0	24	35.42	[20, 0, 4, 0]	AG	0.17	32	30.31	[32, 0, 0, 0]	-	0	3UTR	ZFYVE20	-	-	SINE	AluSz6
chr3	15113799	A	0	32	36.62	[23, 0, 9, 0]	AG	0.28	36	30.44	[36, 0, 0, 0]	-	0	3UTR	ZFYVE20	-	-	SINE	AluSz6
chr3	15113842	A	0	60	35.68	[48, 0, 12, 0]	AG	0.2	30	29.67	[30, 0, 0, 0]	-	0	3UTR	ZFYVE20	-	-	SINE	AluSz6
chr3	15113847	A	0	60	36.6	[29, 0, 31, 0]	AG	0.52	31	30	[31, 0, 0, 0]	-	0	3UTR	ZFYVE20	-	-	SINE	AluSz6
chr3	15113893	A	0	46	36.98	[28, 0, 18, 0]	AG	0.39	32	31.38	[32, 0, 0, 0]	-	0	3UTR	ZFYVE20	-	-	SINE	AluSz6
chr3	15114293	A	0	17	35.94	[14, 0, 3, 0]	AG	0.18	23	31.09	[23, 0, 0, 0]	-	0	3UTR	ZFYVE20	-	-	SINE	AluY
chr3	15454708	A	0	16	37.12	[13, 0, 3, 0]	AG	0.19	29	29.59	[29, 0, 0, 0]	-	0	intron	METTL6	intron	NONHSAT088462	SINE	AluSz6
chr3	15454897	A	0	16	38.31	[11, 0, 5, 0]	AG	0.31	51	29.45	[51, 0, 0, 0]	-	0	intron	METTL6	intron	NONHSAT088462	SINE	AluJb
chr3	15454948	A	0	19	33.58	[13, 1, 5, 0]	AG	0.28	36	29.22	[36, 0, 0, 0]	-	0	intron	METTL6	intron	NONHSAT088462	SINE	AluJb
chr3	15454961	A	0	20	36.6	[17, 0, 3, 0]	AG	0.15	31	29.77	[31, 0, 0, 0]	-	0	intron	METTL6	intron	NONHSAT088462	SINE	AluJb
chr3	15455017	A	0	26	35.69	[21, 0, 5, 0]	AG	0.19	39	30.21	[39, 0, 0, 0]	-	0	intron	METTL6	intron	NONHSAT088462	SINE	AluJb
chr3	15455022	A	0	21	35.67	[17, 0, 4, 0]	AG	0.19	37	30.22	[37, 0, 0, 0]	-	0	intron	METTL6	intron	NONHSAT088462	SINE	AluJb
chr3	15455032	A	0	20	36.15	[17, 0, 3, 0]	AG	0.15	35	30.2	[35, 0, 0, 0]	-	0	intron	METTL6	intron	NONHSAT088462	SINE	AluJb
chr3	15455057	A	0	19	34.47	[13, 0, 6, 0]	AG	0.32	35	30.54	[35, 0, 0, 0]	-	0	intron	METTL6	intron	NONHSAT088462	SINE	AluJb
chr3	15455073	A	0	26	36.27	[22, 0, 4, 0]	AG	0.15	40	31.23	[40, 0, 0, 0]	-	0	intron	METTL6	intron	NONHSAT088462	SINE	AluJb
chr3	15455075	A	0	26	36	[21, 0, 5, 0]	AG	0.19	30	29.63	[30, 0, 0, 0]	-	0	intron	METTL6	intron	NONHSAT088462	SINE	AluJb
chr3	15455077	A	0	28	36	[21, 0, 7, 0]	AG	0.25	36	30.44	[36, 0, 0, 0]	-	0	intron	METTL6	intron	NONHSAT088462	SINE	AluJb
chr3	15456245	A	0	36	37.78	[29, 0, 7, 0]	AG	0.19	39	30.26	[39, 0, 0, 0]	-	0	intron	METTL6	exon	NONHSAT088462	SINE	AluJr
chr3	15456305	A	0	26	37.15	[16, 0, 10, 0]	AG	0.38	39	30.51	[39, 0, 0, 0]	-	0	intron	METTL6	exon	NONHSAT088462	SINE	AluJr
chr3	15456307	A	0	24	36.71	[21, 0, 3, 0]	AG	0.12	35	28.97	[35, 0, 0, 0]	-	0	intron	METTL6	exon	NONHSAT088462	SINE	AluJr
chr3	15456343	A	0	42	36.86	[31, 0, 11, 0]	AG	0.26	25	30.52	[25, 0, 0, 0]	-	0	intron	METTL6	exon	NONHSAT088462	SINE	AluJr
chr3	15456407	A	0	27	35.48	[23, 0, 4, 0]	AG	0.15	32	30.25	[32, 0, 0, 0]	-	0	intron	METTL6	exon	NONHSAT088462	SINE	AluJr
chr3	15721397	A	0	12	37.75	[9, 0, 3, 0]	AG	0.25	18	29.83	[18, 0, 0, 0]	-	0	intron	ANKRD28	intron	NONHSAT088487	DNA	MER2
chr3	15721467	A	0	14	36.21	[10, 0, 4, 0]	AG	0.29	27	31.44	[27, 0, 0, 0]	-	0	intron	ANKRD28	intron	NONHSAT088487	DNA	MER2
chr3	15721469	A	0	13	37.08	[3, 0, 10, 0]	AG	0.77	30	30.63	[30, 0, 0, 0]	-	0	intron	ANKRD28	intron	NONHSAT088487	DNA	MER2
chr3	15721474	A	0	13	38	[5, 0, 8, 0]	AG	0.62	22	29.95	[22, 0, 0, 0]	-	0	intron	ANKRD28	intron	NONHSAT088487	DNA	MER2
chr3	15721476	A	0	13	37.92	[8, 0, 5, 0]	AG	0.38	21	30.67	[21, 0, 0, 0]	-	0	intron	ANKRD28	intron	NONHSAT088487	DNA	MER2
chr3	15722649	A	0	37	37.32	[30, 0, 7, 0]	AG	0.19	42	31.5	[42, 0, 0, 0]	-	0	intron	ANKRD28	intron	NONHSAT088487	DNA	MER2
chr3	15722671	A	0	41	38.41	[35, 0, 6, 0]	AG	0.15	37	30.78	[37, 0, 0, 0]	-	0	intron	ANKRD28	intron	NONHSAT088487	DNA	MER2
chr3	15722674	A	0	50	37.56	[43, 0, 7, 0]	AG	0.14	34	30.24	[34, 0, 0, 0]	-	0	intron	ANKRD28	intron	NONHSAT088487	DNA	MER2
chr3	15722679	A	0	48	38.44	[33, 0, 15, 0]	AG	0.31	35	29.89	[35, 0, 0, 0]	-	0	intron	ANKRD28	intron	NONHSAT088487	DNA	MER2
chr3	15722682	A	0	49	38.22	[37, 0, 12, 0]	AG	0.24	38	31.61	[38, 0, 0, 0]	-	0	intron	ANKRD28	intron	NONHSAT088487	DNA	MER2
chr3	15722683	A	0	47	38.57	[30, 0, 17, 0]	AG	0.36	37	30.22	[37, 0, 0, 0]	-	0	intron	ANKRD28	intron	NONHSAT088487	DNA	MER2
chr3	15722684	A	0	47	38.96	[27, 0, 20, 0]	AG	0.43	37	29.59	[37, 0, 0, 0]	-	0	intron	ANKRD28	intron	NONHSAT088487	DNA	MER2
chr3	15722703	A	0	40	38.95	[33, 0, 7, 0]	AG	0.17	34	31.53	[34, 0, 0, 0]	-	0	intron	ANKRD28	intron	NONHSAT088487	DNA	MER2
chr3	16362197	T	0	113	36.87	[0, 0, 54, 59]	TG	0.48	52	30.1	[0, 0, 0, 52]	-	0	intron	RFTN1	intron	NONHSAT088502	-	-
chr3	18580396	G	1	12	36.42	[12, 0, 0, 0]	GA	1	18	28.94	[0, 0, 18, 0]	-	0	-	-	intron$intron$intron$intron$intron$intron$intron$intron$intron$intron	NONHSAT088581$NONHSAT088580$NONHSAT088585$NONHSAT088579$NONHSAT088587$NONHSAT088586$NONHSAT088575$NONHSAT088577$NONHSAT088571$NONHSAT088572	-	-
chr3	25763526	A	0	32	37.25	[27, 0, 5, 0]	AG	0.16	35	29.69	[35, 0, 0, 0]	-	0	intron	NGLY1	intron	NONHSAT088715	SINE	AluSz
chr3	28285994	A	1	11	35	[6, 0, 5, 0]	AG	0.45	37	30.38	[37, 0, 0, 0]	-	0	intron	CMC1	intron	NONHSAT088780	SINE	AluSx3
chr3	28294957	A	1	38	36.34	[34, 0, 4, 0]	AG	0.11	25	29.92	[25, 0, 0, 0]	-	0	intron	CMC1	intron	NONHSAT088780	SINE	AluJb
chr3	28294961	A	1	35	35.97	[31, 0, 4, 0]	AG	0.11	28	28.25	[28, 0, 0, 0]	-	0	intron	CMC1	intron	NONHSAT088780	SINE	AluJb
chr3	28294991	A	1	27	36.7	[23, 0, 4, 0]	AG	0.15	36	29.39	[36, 0, 0, 0]	-	0	intron	CMC1	intron	NONHSAT088780	SINE	AluJb
chr3	28348899	A	1	10	33.8	[7, 0, 3, 0]	AG	0.3	29	29.93	[29, 0, 0, 0]	-	0	intron	CMC1	intron$intron$intron$intron$intron	NONHSAT088783$NONHSAT088782$NONHSAT088781$NONHSAT088780$NONHSAT088784	SINE	AluJr
chr3	32613859	A	1	27	35.33	[24, 0, 3, 0]	AG	0.11	36	30.19	[36, 0, 0, 0]	-	0	-	-	intron$exon	NONHSAT088885$NONHSAT088886	SINE	AluJb
chr3	33477095	A	0	10	37.6	[7, 0, 3, 0]	AG	0.3	29	29.41	[29, 0, 0, 0]	-	0	intron	UBP1	intron	NONHSAT088927	SINE	AluJr
chr3	33852152	A	1	15	37.87	[7, 0, 8, 0]	AG	0.53	42	30.52	[42, 0, 0, 0]	-	0	intron	PDCD6IP	intron	NONHSAT088943	SINE	AluJr4
chr3	33852178	A	1	13	36.08	[5, 0, 8, 0]	AG	0.62	31	29.74	[31, 0, 0, 0]	-	0	intron	PDCD6IP	intron	NONHSAT088943	SINE	AluJr4
chr3	33852192	A	1	13	34.38	[10, 0, 3, 0]	AG	0.23	23	30.57	[23, 0, 0, 0]	-	0	intron	PDCD6IP	intron	NONHSAT088943	SINE	AluJr4
chr3	33852199	A	1	16	36.25	[0, 0, 16, 0]	AG	1	26	28.62	[26, 0, 0, 0]	-	0	intron	PDCD6IP	intron	NONHSAT088943	SINE	AluJr4
chr3	33852201	A	1	18	34.72	[9, 0, 9, 0]	AG	0.5	35	30	[35, 0, 0, 0]	-	0	intron	PDCD6IP	intron	NONHSAT088943	SINE	AluJr4
chr3	33852208	A	1	17	34.88	[11, 0, 6, 0]	AG	0.35	34	29.79	[34, 0, 0, 0]	-	0	intron	PDCD6IP	intron	NONHSAT088943	SINE	AluJr4
chr3	33852237	A	1	14	37.07	[6, 0, 8, 0]	AG	0.57	26	29.69	[26, 0, 0, 0]	-	0	intron	PDCD6IP	intron	NONHSAT088943	SINE	AluJr4
chr3	33852629	A	1	23	37.3	[20, 0, 3, 0]	AG	0.13	41	30.15	[41, 0, 0, 0]	-	0	intron	PDCD6IP	intron	NONHSAT088943	SINE	AluJb
chr3	33852645	A	1	30	36.57	[27, 0, 3, 0]	AG	0.1	25	29.48	[25, 0, 0, 0]	-	0	intron	PDCD6IP	intron	NONHSAT088943	SINE	AluJb
chr3	37210382	A	0	13	37.23	[10, 0, 3, 0]	AG	0.23	33	30.24	[33, 0, 0, 0]	-	0	intron	LRRFIP2	intron$intron	NONHSAT088996$NONHSAT089000	DNA	Tigger3c
chr3	37223271	A	1	10	38.3	[7, 0, 3, 0]	AG	0.3	46	29.74	[46, 0, 0, 0]	-	0	-	-	exon	NONHSAT089004	SINE	AluJr
chr3	40503932	A	1	26	36.5	[23, 0, 3, 0]	AG	0.12	23	29.7	[23, 0, 0, 0]	-	0	-	-	exon	NONHSAT089168	SINE	AluYk4
chr3	40504135	A	1	15	36.4	[8, 0, 7, 0]	AG	0.47	20	29.2	[20, 0, 0, 0]	-	0	-	-	intron	NONHSAT089168	SINE	AluYk4
chr3	40505486	A	1	19	34.32	[16, 0, 3, 0]	AG	0.16	36	30.92	[36, 0, 0, 0]	-	0	-	-	intron	NONHSAT089168	SINE	AluSx
chr3	40505530	A	1	29	35.79	[24, 0, 5, 0]	AG	0.17	34	30.41	[34, 0, 0, 0]	-	0	-	-	intron	NONHSAT089168	SINE	AluSx
chr3	40505597	A	1	30	36.43	[16, 0, 14, 0]	AG	0.47	39	30.21	[39, 0, 0, 0]	-	0	-	-	intron	NONHSAT089168	SINE	AluSx
chr3	40505598	A	1	27	37.11	[21, 0, 6, 0]	AG	0.22	38	30.92	[38, 0, 0, 0]	-	0	-	-	intron	NONHSAT089168	SINE	AluSx
chr3	40540449	A	1	10	39	[7, 0, 3, 0]	AG	0.3	26	30.62	[26, 0, 0, 0]	-	0	-	-	-	-	snRNA	U5
chr3	40540468	A	1	10	39	[7, 0, 3, 0]	AG	0.3	31	30.23	[31, 0, 0, 0]	-	0	-	-	-	-	snRNA	U5
chr3	40577603	A	1	89	38.11	[78, 0, 11, 0]	AG	0.12	23	29.83	[23, 0, 0, 0]	-	0	3UTR	ZNF621	intron	NONHSAT089174	SINE	AluSz
chr3	40578831	A	1	79	36.3	[59, 0, 20, 0]	AG	0.25	25	29.84	[25, 0, 0, 0]	-	0	3UTR	ZNF621	intron	NONHSAT089174	SINE	AluJr
chr3	40578843	A	1	45	35.84	[34, 0, 11, 0]	AG	0.24	25	30.32	[25, 0, 0, 0]	-	0	3UTR	ZNF621	intron	NONHSAT089174	SINE	AluJr
chr3	40578879	A	1	49	35.12	[43, 0, 6, 0]	AG	0.12	25	29.76	[25, 0, 0, 0]	-	0	3UTR	ZNF621	intron	NONHSAT089174	SINE	AluJr
chr3	40578997	A	1	109	36.51	[73, 0, 36, 0]	AG	0.33	30	31.03	[30, 0, 0, 0]	-	0	3UTR	ZNF621	intron	NONHSAT089174	SINE	AluJr
chr3	41262966	A	1	35	37.09	[27, 0, 8, 0]	AG	0.23	14	29.86	[14, 0, 0, 0]	-	0	intron	CTNNB1	-	-	SINE	AluJr4
chr3	41262974	A	1	32	37.53	[28, 0, 4, 0]	AG	0.12	20	29.6	[20, 0, 0, 0]	-	0	intron	CTNNB1	-	-	SINE	AluJr4
chr3	41263098	A	1	13	35.69	[10, 0, 3, 0]	AG	0.23	31	30.29	[31, 0, 0, 0]	-	0	intron	CTNNB1	-	-	SINE	AluJr4
chr3	42060369	A	1	12	37.58	[8, 0, 4, 0]	AG	0.33	18	30.06	[18, 0, 0, 0]	-	0	-	-	intron$intron	NONHSAT089209$NONHSAT089210	SINE	AluSc
chr3	42061025	A	1	10	35.8	[7, 0, 3, 0]	AG	0.3	30	28.67	[30, 0, 0, 0]	-	0	-	-	intron$exon	NONHSAT089209$NONHSAT089210	SINE	AluJr4
chr3	42061037	A	1	11	37.64	[8, 0, 3, 0]	AG	0.27	31	30.23	[31, 0, 0, 0]	-	0	-	-	intron$exon	NONHSAT089209$NONHSAT089210	SINE	AluJr4
chr3	42606449	A	0	17	37	[14, 0, 3, 0]	AG	0.18	42	30.07	[42, 0, 0, 0]	-	0	intron	SEC22C	intron$intron	NONHSAT089234$NONHSAT089236	SINE	AluJo
chr3	42608324	A	0	10	35.8	[6, 0, 4, 0]	AG	0.4	33	30.33	[33, 0, 0, 0]	-	0	intron	SEC22C	intron$intron	NONHSAT089234$NONHSAT089236	SINE	AluJo
chr3	44550297	A	0	14	37.29	[11, 0, 3, 0]	AG	0.21	21	30.57	[21, 0, 0, 0]	-	0	-	-	intron	NONHSAT089327	SINE	AluSg7
chr3	44622282	T	0	24	35.04	[0, 23, 0, 1]	TC	0.96	28	29.57	[0, 0, 0, 28]	-	0	-	-	intron	NONHSAT089332	-	-
chr3	44622304	A	0	19	32.74	[0, 0, 19, 0]	AG	1	25	31.16	[25, 0, 0, 0]	-	0	-	-	intron	NONHSAT089332	-	-
chr3	44622319	C	0	10	32.6	[0, 0, 10, 0]	CG	1	20	28.3	[0, 20, 0, 0]	-	0	-	-	intron	NONHSAT089332	-	-
chr3	45721824	A	1	147	35.46	[124, 1, 22, 0]	AG	0.15	39	30.82	[39, 0, 0, 0]	-	0	3UTR	LIMD1	-	-	SINE	AluJb
chr3	45721917	A	1	99	36.19	[38, 0, 61, 0]	AG	0.62	21	29.86	[21, 0, 0, 0]	-	0	3UTR	LIMD1	-	-	SINE	AluJb
chr3	45721922	A	1	127	35.48	[9, 0, 118, 0]	AG	0.93	27	30.56	[27, 0, 0, 0]	-	0	3UTR	LIMD1	-	-	SINE	AluJb
chr3	45721934	A	1	195	36.21	[138, 0, 57, 0]	AG	0.29	34	28.88	[34, 0, 0, 0]	-	0	3UTR	LIMD1	-	-	SINE	AluJb
chr3	45721989	A	1	225	35.06	[151, 0, 74, 0]	AG	0.33	30	29.43	[30, 0, 0, 0]	-	0	3UTR	LIMD1	-	-	SINE	AluJb
chr3	45721990	A	1	262	35.75	[161, 0, 101, 0]	AG	0.39	27	30.78	[27, 0, 0, 0]	-	0	3UTR	LIMD1	-	-	SINE	AluJb
chr3	45721992	A	1	258	35.55	[163, 0, 94, 1]	AG	0.37	32	30.59	[32, 0, 0, 0]	-	0	3UTR	LIMD1	-	-	SINE	AluJb
chr3	45722042	A	1	280	36.86	[190, 0, 90, 0]	AG	0.32	24	30.58	[24, 0, 0, 0]	-	0	3UTR	LIMD1	-	-	SINE	AluJb
chr3	45722043	A	1	281	36.66	[196, 0, 85, 0]	AG	0.3	27	30.89	[27, 0, 0, 0]	-	0	3UTR	LIMD1	-	-	SINE	AluJb
chr3	45722047	A	1	273	36.3	[185, 0, 88, 0]	AG	0.32	27	30.19	[27, 0, 0, 0]	-	0	3UTR	LIMD1	-	-	SINE	AluJb
chr3	45722055	A	1	313	35.07	[199, 0, 114, 0]	AG	0.36	20	29.8	[20, 0, 0, 0]	-	0	3UTR	LIMD1	-	-	SINE	AluJb
chr3	45722100	A	1	521	35.75	[106, 0, 415, 0]	AG	0.8	22	28.91	[22, 0, 0, 0]	-	0	3UTR	LIMD1	-	-	SINE	AluJb
chr3	45722491	A	1	85	36.38	[76, 0, 9, 0]	AG	0.11	29	29.69	[29, 0, 0, 0]	-	0	3UTR	LIMD1	-	-	SINE	AluSz
chr3	47553930	A	0	14	38.43	[10, 0, 4, 0]	AG	0.29	22	29.55	[22, 0, 0, 0]	-	0	intron	ELP6	intron$intron	NONHSAT089514$NONHSAT089513	SINE	AluSx
chr3	47847581	A	1	11	35.82	[7, 0, 4, 0]	AG	0.36	30	30.43	[30, 0, 0, 0]	-	0	intron	DHX30	intron$intron$intron	NONHSAT089526$NONHSAT089527$NONHSAT089528	SINE	AluSx
chr3	47847582	A	1	10	37.8	[5, 0, 5, 0]	AG	0.5	31	30.26	[31, 0, 0, 0]	-	0	intron	DHX30	intron$intron$intron	NONHSAT089526$NONHSAT089527$NONHSAT089528	SINE	AluSx
chr3	48592318	A	0	20	34.9	[14, 0, 6, 0]	AG	0.3	50	30.2	[50, 0, 0, 0]	-	0	intron	PFKFB4	intron	NONHSAT089587	SINE	AluSq
chr3	48592361	A	0	15	37.6	[11, 0, 4, 0]	AG	0.27	27	29.11	[27, 0, 0, 0]	-	0	intron	PFKFB4	intron	NONHSAT089587	SINE	AluSq
chr3	48592374	A	0	13	35.85	[7, 0, 6, 0]	AG	0.46	31	29.71	[31, 0, 0, 0]	-	0	intron	PFKFB4	intron	NONHSAT089587	SINE	AluSq
chr3	48593285	A	0	11	35.09	[5, 0, 6, 0]	AG	0.55	30	29.5	[30, 0, 0, 0]	-	0	intron	PFKFB4	intron	NONHSAT089587	SINE	AluJr
chr3	48665218	G	0	27	36.89	[0, 4, 23, 0]	GC	0.15	43	28.6	[0, 0, 43, 0]	-	0	intron	SLC26A6	intron	NONHSAT089595	-	-
chr3	48737426	A	0	10	39	[7, 0, 3, 0]	AG	0.3	34	29.71	[34, 0, 0, 0]	-	0	intron	IP6K2	intron$intron$intron	NONHSAT089601$NONHSAT089603$NONHSAT089602	SINE	AluJo
chr3	49010425	A	1	12	37.5	[9, 0, 3, 0]	AG	0.25	34	30.76	[34, 0, 0, 0]	-	0	intron	ARIH2	intron	NONHSAT089624	SINE	AluJb
chr3	49460933	A	0	18	36.72	[14, 0, 4, 0]	AG	0.22	35	29.57	[35, 0, 0, 0]	-	0	3UTR	NICN1	-	-	SINE	AluSp
chr3	49461379	A	0	10	37.1	[4, 0, 6, 0]	AG	0.6	19	29.63	[19, 0, 0, 0]	-	0	3UTR	NICN1	-	-	SINE	AluSp
chr3	49461380	A	0	11	34.82	[7, 0, 4, 0]	AG	0.36	22	29.77	[22, 0, 0, 0]	-	0	3UTR	NICN1	-	-	SINE	AluSp
chr3	49461557	A	0	15	36.27	[12, 0, 3, 0]	AG	0.2	20	29.05	[20, 0, 0, 0]	-	0	3UTR	NICN1	-	-	SINE	AluSp
chr3	50001365	A	1	22	36.23	[6, 0, 16, 0]	AG	0.73	29	30.28	[29, 0, 0, 0]	-	0	intron	RBM6	intron$intron	NONHSAT089778$NONHSAT089777	SINE	AluSz
chr3	50001403	A	1	20	34.95	[7, 0, 13, 0]	AG	0.65	37	32.03	[37, 0, 0, 0]	-	0	intron	RBM6	intron$intron	NONHSAT089778$NONHSAT089777	SINE	AluSz
chr3	50001427	A	1	19	37.89	[16, 0, 3, 0]	AG	0.16	32	30.38	[32, 0, 0, 0]	-	0	intron	RBM6	intron$intron	NONHSAT089778$NONHSAT089777	SINE	AluSz
chr3	50001520	A	1	16	35.62	[12, 3, 1, 0]	AC	0.2	26	30.62	[26, 0, 0, 0]	-	0	intron	RBM6	intron$intron	NONHSAT089778$NONHSAT089777	SINE	AluSz
chr3	50001523	A	1	18	35.94	[14, 0, 4, 0]	AG	0.22	33	30.76	[33, 0, 0, 0]	-	0	intron	RBM6	intron$intron	NONHSAT089778$NONHSAT089777	SINE	AluSz
chr3	50001617	A	1	17	36.65	[14, 0, 3, 0]	AG	0.18	30	30.83	[30, 0, 0, 0]	-	0	intron	RBM6	intron$intron	NONHSAT089778$NONHSAT089777	SINE	AluSz
chr3	50003357	A	1	27	36.37	[24, 0, 3, 0]	AG	0.11	33	30.7	[33, 0, 0, 0]	-	0	intron	RBM6	intron$intron	NONHSAT089778$NONHSAT089777	SINE	AluSx
chr3	50133653	A	1	33	37.64	[25, 0, 8, 0]	AG	0.24	37	29.76	[37, 0, 0, 0]	-	0	intron	RBM5	intron	NONHSAT089781	SINE	AluJb
chr3	50133738	A	1	24	37.17	[17, 0, 7, 0]	AG	0.29	47	30.51	[47, 0, 0, 0]	-	0	intron	RBM5	intron	NONHSAT089781	SINE	AluJb
chr3	50134054	A	1	17	36.12	[10, 0, 7, 0]	AG	0.41	21	29.81	[21, 0, 0, 0]	-	0	intron	RBM5	intron	NONHSAT089781	SINE	AluJr
chr3	50134230	A	1	13	36.62	[7, 0, 5, 1]	AG	0.42	17	30.82	[17, 0, 0, 0]	-	0	intron	RBM5	intron	NONHSAT089781	SINE	AluJr
chr3	50134242	A	1	16	37.69	[7, 0, 9, 0]	AG	0.56	23	28.17	[23, 0, 0, 0]	-	0	intron	RBM5	intron	NONHSAT089781	SINE	AluJr
chr3	50136210	A	1	32	37.69	[17, 0, 15, 0]	AG	0.47	23	29.43	[23, 0, 0, 0]	-	0	intron	RBM5	intron	NONHSAT089781	SINE	AluJb
chr3	50136222	A	1	28	38.11	[18, 0, 10, 0]	AG	0.36	27	30.89	[27, 0, 0, 0]	-	0	intron	RBM5	intron	NONHSAT089781	SINE	AluJb
chr3	50149702	A	1	41	36.8	[24, 0, 17, 0]	AG	0.41	31	31.32	[31, 0, 0, 0]	-	0	intron	RBM5	intron	NONHSAT089785	SINE	AluY
chr3	50149728	A	1	40	37.1	[18, 0, 22, 0]	AG	0.55	31	30.1	[31, 0, 0, 0]	-	0	intron	RBM5	intron	NONHSAT089785	SINE	AluY
chr3	50149793	A	1	31	35.06	[6, 0, 25, 0]	AG	0.81	16	29.31	[16, 0, 0, 0]	-	0	intron	RBM5	intron	NONHSAT089785	SINE	AluY
chr3	50149794	A	1	28	35.07	[18, 0, 10, 0]	AG	0.36	18	30.11	[18, 0, 0, 0]	-	0	intron	RBM5	intron	NONHSAT089785	SINE	AluY
chr3	50150360	A	1	119	36.49	[99, 0, 20, 0]	AG	0.17	32	30.19	[32, 0, 0, 0]	-	0	intron	RBM5	intron	NONHSAT089785	SINE	AluSx
chr3	50150382	A	1	109	36.22	[74, 0, 35, 0]	AG	0.32	27	30.11	[27, 0, 0, 0]	-	0	intron	RBM5	intron	NONHSAT089785	SINE	AluSx
chr3	50150487	A	1	167	36.29	[141, 0, 26, 0]	AG	0.16	40	29.35	[40, 0, 0, 0]	-	0	intron	RBM5	intron	NONHSAT089785	SINE	AluSx
chr3	50150555	A	1	77	37.08	[53, 0, 24, 0]	AG	0.31	33	30.12	[33, 0, 0, 0]	-	0	intron	RBM5	intron	NONHSAT089785	SINE	AluSx
chr3	52313396	A	1	15	37.13	[8, 0, 7, 0]	AG	0.47	19	30.89	[19, 0, 0, 0]	-	0	-	-	intron$exon	NONHSAT089908$NONHSAT089909	SINE	AluSz6
chr3	53104214	A	0	26	36.77	[18, 0, 8, 0]	AG	0.31	32	31	[32, 0, 0, 0]	-	0	-	-	exon	NONHSAT089980	SINE	AluJr
chr3	53104215	A	0	27	36.63	[22, 0, 5, 0]	AG	0.19	37	30.22	[37, 0, 0, 0]	-	0	-	-	exon	NONHSAT089980	SINE	AluJr
chr3	53104266	A	0	23	36	[18, 0, 5, 0]	AG	0.22	33	30.18	[33, 0, 0, 0]	-	0	-	-	exon	NONHSAT089980	SINE	AluJr
chr3	53104309	A	0	13	35.31	[8, 0, 5, 0]	AG	0.38	18	28.5	[18, 0, 0, 0]	-	0	-	-	exon	NONHSAT089980	SINE	AluJr
chr3	56596728	A	1	21	35.95	[18, 0, 3, 0]	AG	0.14	19	30.11	[19, 0, 0, 0]	-	0	intron	CCDC66	intron$intron$intron	NONHSAT090049$NONHSAT090048$NONHSAT090050	SINE	AluSq
chr3	56596806	A	1	29	36.24	[20, 0, 9, 0]	AG	0.31	23	29.04	[23, 0, 0, 0]	-	0	intron	CCDC66	intron$intron$intron	NONHSAT090049$NONHSAT090048$NONHSAT090050	SINE	AluSq
chr3	56596884	A	1	10	34.9	[3, 0, 7, 0]	AG	0.7	23	30.39	[23, 0, 0, 0]	-	0	intron	CCDC66	intron$intron$intron	NONHSAT090049$NONHSAT090048$NONHSAT090050	SINE	AluSq
chr3	56597310	A	1	12	35.92	[9, 0, 3, 0]	AG	0.25	19	29.68	[19, 0, 0, 0]	-	0	intron	CCDC66	intron$intron$intron	NONHSAT090049$NONHSAT090048$NONHSAT090050	SINE	AluSx1
chr3	56604524	A	1	12	35.83	[9, 0, 3, 0]	AG	0.25	19	29.89	[19, 0, 0, 0]	-	0	intron	CCDC66	intron$intron$intron	NONHSAT090053$NONHSAT090054$NONHSAT090055	SINE	AluSc
chr3	56795134	A	0	11	37	[8, 0, 3, 0]	AG	0.27	40	29.7	[40, 0, 0, 0]	-	0	intron	ARHGEF3	intron$intron$intron	NONHSAT090064$NONHSAT090063$NONHSAT090062	SINE	AluJr
chr3	57540871	A	0	10	37.2	[6, 0, 4, 0]	AG	0.4	29	29.93	[29, 0, 0, 0]	-	0	-	-	exon	NONHSAT090085	SINE	AluSz6
chr3	57540888	A	0	11	36.64	[6, 0, 5, 0]	AG	0.45	23	30.26	[23, 0, 0, 0]	-	0	-	-	exon	NONHSAT090085	SINE	AluSz6
chr3	57540889	A	0	11	35.36	[6, 0, 5, 0]	AG	0.45	19	30.21	[19, 0, 0, 0]	-	0	-	-	exon	NONHSAT090085	SINE	AluSz6
chr3	57541238	A	0	13	36.23	[10, 0, 3, 0]	AG	0.23	22	30.41	[22, 0, 0, 0]	-	0	-	-	exon	NONHSAT090085	SINE	AluJr
chr3	57541259	A	0	12	36.25	[8, 0, 4, 0]	AG	0.33	34	30.5	[34, 0, 0, 0]	-	0	-	-	exon	NONHSAT090085	SINE	AluJr
chr3	57578814	A	0	24	38	[19, 0, 5, 0]	AG	0.21	30	29.5	[30, 0, 0, 0]	-	0	intron	ARF4	intron$intron	NONHSAT090087$NONHSAT090086	SINE	AluJr4
chr3	57580090	A	0	14	37.64	[9, 0, 5, 0]	AG	0.36	36	28.97	[36, 0, 0, 0]	-	0	intron	ARF4	intron$intron	NONHSAT090087$NONHSAT090086	SINE	AluJr
chr3	58193527	A	0	39	35.85	[31, 0, 8, 0]	AG	0.21	33	30.27	[33, 0, 0, 0]	-	0	intron	DNASE1L3	exon	NONHSAT090111	SINE	AluJr
chr3	58193529	A	0	33	35.27	[29, 0, 4, 0]	AG	0.12	27	30.19	[27, 0, 0, 0]	-	0	intron	DNASE1L3	exon	NONHSAT090111	SINE	AluJr
chr3	58293333	A	1	11	37.36	[7, 0, 4, 0]	AG	0.36	34	30.24	[34, 0, 0, 0]	-	0	intron	RPP14	intron$intron$intron$intron$intron	NONHSAT090118$NONHSAT090117$NONHSAT090116$NONHSAT090115$NONHSAT090114	SINE	AluSz6
chr3	58296975	A	1	14	36.79	[9, 0, 5, 0]	AG	0.36	32	30.34	[32, 0, 0, 0]	-	0	intron	RPP14	intron$intron$intron$intron$intron	NONHSAT090118$NONHSAT090117$NONHSAT090116$NONHSAT090115$NONHSAT090114	SINE	AluSx
chr3	59735659	A	0	22	36.27	[15, 0, 7, 0]	AG	0.32	36	29.17	[36, 0, 0, 0]	-	0	intron	FHIT	exon	NONHSAT090155	-	-
chr3	59735706	A	0	23	37.83	[20, 0, 3, 0]	AG	0.13	29	29.83	[29, 0, 0, 0]	-	0	intron	FHIT	exon	NONHSAT090155	-	-
chr3	61552240	A	1	14	35.86	[10, 0, 4, 0]	AG	0.29	45	30.78	[45, 0, 0, 0]	-	0	intron	PTPRG	intron$intron	NONHSAT090170$NONHSAT090169	SINE	AluSx
chr3	69075680	A	0	15	36.2	[12, 0, 3, 0]	AG	0.2	21	30.14	[21, 0, 0, 0]	-	0	intron	TMF1	-	-	SINE	AluSp
chr3	69075686	A	0	16	35.38	[8, 0, 8, 0]	AG	0.5	22	30.82	[22, 0, 0, 0]	-	0	intron	TMF1	-	-	SINE	AluSp
chr3	72092322	A	0	19	36.16	[11, 0, 8, 0]	AG	0.42	34	29.41	[34, 0, 0, 0]	-	0	-	-	intron$intron	NONHSAT090431$NONHSAT090432	DNA	MER103C
chr3	72092331	A	0	19	37.05	[14, 0, 5, 0]	AG	0.26	37	31.11	[37, 0, 0, 0]	-	0	-	-	intron$intron	NONHSAT090431$NONHSAT090432	DNA	MER103C
chr3	72092332	A	0	19	37.63	[11, 0, 8, 0]	AG	0.42	38	30.26	[38, 0, 0, 0]	-	0	-	-	intron$intron	NONHSAT090431$NONHSAT090432	DNA	MER103C
chr3	72092346	A	0	20	37.35	[8, 0, 12, 0]	AG	0.6	45	30.31	[45, 0, 0, 0]	-	0	-	-	intron$intron	NONHSAT090431$NONHSAT090432	DNA	MER103C
chr3	72092355	A	0	22	38.45	[0, 0, 22, 0]	AG	1	53	29.81	[53, 0, 0, 0]	-	0	-	-	intron$intron	NONHSAT090431$NONHSAT090432	DNA	MER103C
chr3	72092358	A	0	22	38.18	[19, 0, 3, 0]	AG	0.14	53	30.11	[53, 0, 0, 0]	-	0	-	-	intron$intron	NONHSAT090431$NONHSAT090432	DNA	MER103C
chr3	72092359	A	0	22	38.41	[15, 0, 7, 0]	AG	0.32	55	30.85	[55, 0, 0, 0]	-	0	-	-	intron$intron	NONHSAT090431$NONHSAT090432	DNA	MER103C
chr3	72092360	A	0	21	37.43	[7, 0, 14, 0]	AG	0.67	52	30.25	[52, 0, 0, 0]	-	0	-	-	intron$intron	NONHSAT090431$NONHSAT090432	DNA	MER103C
chr3	72092373	A	0	18	37.61	[13, 0, 5, 0]	AG	0.28	64	29.73	[64, 0, 0, 0]	-	0	-	-	intron$intron	NONHSAT090431$NONHSAT090432	-	-
chr3	72095908	A	0	12	34.75	[7, 0, 5, 0]	AG	0.42	14	28.93	[14, 0, 0, 0]	-	0	-	-	intron$intron	NONHSAT090431$NONHSAT090432	SINE	AluJr
chr3	72095947	A	0	14	36.64	[10, 0, 4, 0]	AG	0.29	28	30.18	[28, 0, 0, 0]	-	0	-	-	intron$intron	NONHSAT090431$NONHSAT090432	SINE	AluJr
chr3	72096121	A	0	16	35	[13, 0, 3, 0]	AG	0.19	27	29.7	[27, 0, 0, 0]	-	0	-	-	intron$intron	NONHSAT090431$NONHSAT090432	SINE	AluJr
chr3	72097036	A	0	10	37.3	[7, 0, 3, 0]	AG	0.3	37	31.3	[37, 0, 0, 0]	-	0	-	-	intron$intron	NONHSAT090431$NONHSAT090432	SINE	AluSz
chr3	72101893	A	0	10	36.7	[4, 0, 6, 0]	AG	0.6	28	29.39	[28, 0, 0, 0]	-	0	-	-	intron$intron	NONHSAT090431$NONHSAT090432	SINE	AluSz
chr3	72103443	A	0	11	36.82	[8, 0, 3, 0]	AG	0.27	32	29.53	[32, 0, 0, 0]	-	0	-	-	intron$intron	NONHSAT090431$NONHSAT090432	SINE	AluSx
chr3	72128638	C	1	10	35.5	[0, 7, 0, 3]	CT	0.3	51	29.08	[0, 51, 0, 0]	-	0	-	-	-	-	Simple_repeat	(CA)n
chr3	72133414	A	0	11	37.45	[8, 0, 3, 0]	AG	0.27	37	30.24	[37, 0, 0, 0]	-	0	-	-	intron$intron$intron$intron$intron$intron	NONHSAT090431$NONHSAT090433$NONHSAT090434$NONHSAT090435$NONHSAT090436$NONHSAT090437	DNA	MER5A
chr3	73100088	A	1	16	34.88	[13, 0, 3, 0]	AG	0.19	45	31.16	[45, 0, 0, 0]	-	0	intron	PPP4R2	intron	NONHSAT090471	SINE	AluSp
chr3	88212474	A	1	19	36.84	[14, 0, 5, 0]	AG	0.26	29	29.62	[29, 0, 0, 0]	-	0	-	-	exon$intron	NONHSAT090702$NONHSAT090701	SINE	AluSg
chr3	88212476	A	1	19	36.84	[15, 0, 4, 0]	AG	0.21	22	29.45	[22, 0, 0, 0]	-	0	-	-	exon$intron	NONHSAT090702$NONHSAT090701	SINE	AluSg
chr3	93778204	A	0	49	35.49	[43, 0, 6, 0]	AG	0.12	26	29.46	[26, 0, 0, 0]	-	0	3UTR	DHFRL1	intron	NONHSAT090725	SINE	AluJb
chr3	93778214	A	0	37	36.38	[29, 0, 8, 0]	AG	0.22	22	29.82	[22, 0, 0, 0]	-	0	3UTR	DHFRL1	intron	NONHSAT090725	SINE	AluJb
chr3	93778778	A	0	39	36.79	[34, 0, 5, 0]	AG	0.13	20	29.75	[20, 0, 0, 0]	-	0	3UTR	DHFRL1	intron	NONHSAT090725	SINE	AluSp
chr3	93778892	A	0	36	36.28	[25, 0, 11, 0]	AG	0.31	23	30.04	[23, 0, 0, 0]	-	0	3UTR	DHFRL1	intron	NONHSAT090725	SINE	AluSp
chr3	97959111	G	1	27	37.3	[3, 0, 24, 0]	GA	0.11	27	29.19	[0, 0, 27, 0]	-	0	-	-	intron	NONHSAT090795	-	-
chr3	97970968	A	1	13	38.15	[10, 0, 3, 0]	AG	0.23	33	30.79	[33, 0, 0, 0]	-	0	-	-	intron	NONHSAT090795	LINE	L1PA8
chr3	99534895	A	0	12	37.5	[9, 0, 3, 0]	AG	0.25	30	30.57	[30, 0, 0, 0]	-	0	intron	MIR548G	intron	NONHSAT090844	SINE	AluJr
chr3	101301914	A	1	16	36.38	[13, 0, 3, 0]	AG	0.19	40	30.02	[40, 0, 0, 0]	-	0	intron	PCNP	intron	NONHSAT090892	SINE	AluJb
chr3	101303727	A	1	19	35.47	[16, 0, 3, 0]	AG	0.16	34	29.35	[34, 0, 0, 0]	-	0	intron	PCNP	intron	NONHSAT090892	SINE	AluSx3
chr3	101303763	A	1	10	36.8	[7, 0, 3, 0]	AG	0.3	25	30.48	[25, 0, 0, 0]	-	0	intron	PCNP	intron	NONHSAT090892	SINE	AluSx3
chr3	101303790	A	1	10	34	[7, 0, 3, 0]	AG	0.3	30	30.8	[30, 0, 0, 0]	-	0	intron	PCNP	intron	NONHSAT090892	SINE	AluSx3
chr3	101305501	A	1	35	37.57	[24, 0, 11, 0]	AG	0.31	54	30.56	[54, 0, 0, 0]	-	0	intron	PCNP	intron	NONHSAT090892	SINE	AluJb
chr3	101305522	A	1	26	37.5	[21, 0, 5, 0]	AG	0.19	50	30.36	[50, 0, 0, 0]	-	0	intron	PCNP	intron	NONHSAT090892	SINE	AluJb
chr3	101305632	A	1	27	36.37	[23, 0, 4, 0]	AG	0.15	40	30.9	[40, 0, 0, 0]	-	0	intron	PCNP	intron	NONHSAT090892	SINE	AluJb
chr3	101410153	A	1	18	38.17	[9, 0, 9, 0]	AG	0.5	29	29.69	[29, 0, 0, 0]	-	0	-	-	exon	NONHSAT090907	SINE	AluJo
chr3	101543453	A	1	13	37	[10, 0, 3, 0]	AG	0.23	33	30.85	[33, 0, 0, 0]	-	0	3UTR	NXPE3	-	-	SINE	AluJb
chr3	105383996	A	0	12	36.33	[8, 0, 4, 0]	AG	0.33	25	29.52	[25, 0, 0, 0]	-	0	intron	CBLB	intron	NONHSAT090968	SINE	AluSx
chr3	105567829	A	0	19	37.32	[15, 0, 4, 0]	AG	0.21	35	31.14	[35, 0, 0, 0]	-	0	intron	CBLB	exon	NONHSAT090970	-	-
chr3	105567830	A	0	20	37.1	[17, 0, 3, 0]	AG	0.15	31	31.19	[31, 0, 0, 0]	-	0	intron	CBLB	exon	NONHSAT090970	-	-
chr3	105567833	A	0	20	36.35	[17, 0, 3, 0]	AG	0.15	38	30.66	[38, 0, 0, 0]	-	0	intron	CBLB	exon	NONHSAT090970	-	-
chr3	105568383	A	0	14	37.5	[3, 0, 11, 0]	AG	0.79	35	31.31	[35, 0, 0, 0]	-	0	intron	CBLB	exon	NONHSAT090970	-	-
chr3	105568384	A	0	13	38.77	[0, 0, 13, 0]	AG	1	35	30.71	[35, 0, 0, 0]	-	0	intron	CBLB	exon	NONHSAT090970	-	-
chr3	105568422	A	0	11	39.45	[3, 0, 8, 0]	AG	0.73	50	30.76	[50, 0, 0, 0]	-	0	intron	CBLB	exon	NONHSAT090970	-	-
chr3	105915974	A	0	12	37.83	[8, 0, 4, 0]	AG	0.33	47	30.66	[47, 0, 0, 0]	-	0	-	-	intron	NONHSAT090975	LINE	L2b
chr3	105937393	A	0	10	35.3	[7, 0, 3, 0]	AG	0.3	33	30.06	[33, 0, 0, 0]	-	0	-	-	intron	NONHSAT090975	LINE	L1PA7
chr3	105943082	A	0	14	37.07	[5, 0, 9, 0]	AG	0.64	26	29.92	[26, 0, 0, 0]	-	0	-	-	intron	NONHSAT090975	LINE	L1PA10
chr3	105943155	A	0	22	37.18	[19, 0, 3, 0]	AG	0.14	36	28.92	[36, 0, 0, 0]	-	0	-	-	intron	NONHSAT090975	LINE	L1PA10
chr3	105943164	A	0	21	37.81	[15, 0, 6, 0]	AG	0.29	30	30.63	[30, 0, 0, 0]	-	0	-	-	intron	NONHSAT090975	LINE	L1PA10
chr3	105943173	A	0	21	36.24	[18, 0, 3, 0]	AG	0.14	37	30.86	[37, 0, 0, 0]	-	0	-	-	intron	NONHSAT090975	LINE	L1PA10
chr3	105946486	A	0	12	37.67	[8, 0, 4, 0]	AG	0.33	36	30.03	[36, 0, 0, 0]	-	0	-	-	intron	NONHSAT090975	LINE	L1PA16
chr3	105946602	A	0	20	37.75	[14, 0, 6, 0]	AG	0.3	50	29.9	[50, 0, 0, 0]	-	0	-	-	intron	NONHSAT090975	LINE	L1PA16
chr3	105946603	A	0	20	38.2	[13, 0, 7, 0]	AG	0.35	47	29.7	[47, 0, 0, 0]	-	0	-	-	intron	NONHSAT090975	LINE	L1PA16
chr3	105946677	A	0	11	37.73	[8, 0, 3, 0]	AG	0.27	33	29.03	[33, 0, 0, 0]	-	0	-	-	intron	NONHSAT090975	LINE	L1PA16
chr3	105951003	A	0	16	39.25	[13, 0, 3, 0]	AG	0.19	43	31.02	[43, 0, 0, 0]	-	0	-	-	intron	NONHSAT090975	LINE	L1PREC2
chr3	105951004	A	0	18	38.44	[13, 0, 5, 0]	AG	0.28	43	30.77	[43, 0, 0, 0]	-	0	-	-	intron	NONHSAT090975	LINE	L1PREC2
chr3	105951084	A	0	15	38.13	[11, 0, 4, 0]	AG	0.27	36	30.5	[36, 0, 0, 0]	-	0	-	-	intron	NONHSAT090975	LINE	L1PREC2
chr3	105951226	A	0	18	38.72	[15, 0, 3, 0]	AG	0.17	33	31.06	[33, 0, 0, 0]	-	0	-	-	intron	NONHSAT090975	LINE	L1PREC2
chr3	112145452	A	0	53	36.74	[44, 0, 9, 0]	AG	0.17	33	30.88	[33, 0, 0, 0]	-	0	-	-	intron	NONHSAT091178	LTR	MSTB1
chr3	112152080	A	0	15	36.27	[11, 0, 4, 0]	AG	0.27	40	30.18	[40, 0, 0, 0]	-	0	-	-	intron	NONHSAT091178	SINE	AluSz
chr3	112152112	A	0	25	37.76	[21, 0, 4, 0]	AG	0.16	27	28.85	[27, 0, 0, 0]	-	0	-	-	intron	NONHSAT091178	SINE	AluSz
chr3	112152273	A	0	12	38.67	[7, 0, 5, 0]	AG	0.42	42	30.24	[42, 0, 0, 0]	-	0	-	-	intron	NONHSAT091178	SINE	AluSz
chr3	113309340	A	1	37	38.43	[31, 0, 6, 0]	AG	0.16	30	30.3	[30, 0, 0, 0]	-	0	intron	SIDT1	intron	NONHSAT091232	LINE	L1MB7
chr3	113314280	A	1	22	36.14	[18, 0, 4, 0]	AG	0.18	37	30.54	[37, 0, 0, 0]	-	0	intron	SIDT1	intron	NONHSAT091232	SINE	AluJo
chr3	113314300	A	1	24	35.12	[20, 0, 4, 0]	AG	0.17	21	28.86	[21, 0, 0, 0]	-	0	intron	SIDT1	intron	NONHSAT091232	SINE	AluJo
chr3	113314383	A	1	21	34.57	[18, 0, 3, 0]	AG	0.14	26	30	[26, 0, 0, 0]	-	0	intron	SIDT1	intron	NONHSAT091232	SINE	AluJo
chr3	113604307	T	1	14	36.29	[0, 3, 0, 11]	TC	0.21	32	29.53	[0, 0, 0, 32]	-	0	intron	GRAMD1C	intron$intron	NONHSAT091248$NONHSAT091247	-	-
chr3	113780442	A	1	14	37	[8, 0, 6, 0]	AG	0.43	31	30.03	[31, 0, 0, 0]	-	0	intron	QTRTD1	intron$intron	NONHSAT091261$NONHSAT091259	SINE	AluJb
chr3	113780443	A	1	14	36.29	[9, 0, 5, 0]	AG	0.36	29	31.21	[29, 0, 0, 0]	-	0	intron	QTRTD1	intron$intron	NONHSAT091261$NONHSAT091259	SINE	AluJb
chr3	113780550	A	1	14	37.43	[9, 0, 5, 0]	AG	0.36	34	29.79	[34, 0, 0, 0]	-	0	intron	QTRTD1	intron$intron	NONHSAT091261$NONHSAT091259	SINE	AluJb
chr3	113780551	A	1	14	38.5	[6, 0, 8, 0]	AG	0.57	33	30.42	[33, 0, 0, 0]	-	0	intron	QTRTD1	intron$intron	NONHSAT091261$NONHSAT091259	SINE	AluJb
chr3	119164223	A	0	17	36.71	[8, 0, 9, 0]	AG	0.53	31	30.19	[31, 0, 0, 0]	-	0	intron	TMEM39A	intron	NONHSAT091385	SINE	AluSx
chr3	119225245	A	1	14	37.71	[10, 0, 4, 0]	AG	0.29	36	30.56	[36, 0, 0, 0]	-	0	intron	TIMMDC1	intron	NONHSAT091392	SINE	AluJr
chr3	119231725	A	0	19	36.63	[15, 0, 4, 0]	AG	0.21	40	30.4	[40, 0, 0, 0]	-	0	-	-	-	-	SINE	AluSz6
chr3	119231765	A	0	20	37.75	[15, 0, 5, 0]	AG	0.25	51	30.82	[51, 0, 0, 0]	-	0	-	-	-	-	SINE	AluSz6
chr3	119231766	A	0	19	39.05	[14, 0, 5, 0]	AG	0.26	46	29.5	[46, 0, 0, 0]	-	0	-	-	-	-	SINE	AluSz6
chr3	119231805	A	0	26	36.54	[23, 0, 3, 0]	AG	0.12	47	30.81	[47, 0, 0, 0]	-	0	-	-	-	-	SINE	AluSz6
chr3	119231815	A	0	26	37.19	[23, 0, 3, 0]	AG	0.12	45	30.8	[45, 0, 0, 0]	-	0	-	-	-	-	SINE	AluSz6
chr3	119231820	A	0	26	37.42	[23, 0, 3, 0]	AG	0.12	42	30.62	[42, 0, 0, 0]	-	0	-	-	-	-	SINE	AluSz6
chr3	119231838	A	0	30	37.97	[27, 0, 3, 0]	AG	0.1	40	30.65	[40, 0, 0, 0]	-	0	-	-	-	-	SINE	AluSz6
chr3	119384298	A	0	23	36.09	[18, 0, 5, 0]	AG	0.22	24	30.21	[24, 0, 0, 0]	-	0	-	-	exon$intron	NONHSAT091398$NONHSAT091399	SINE	AluJr
chr3	119384359	A	0	30	36	[23, 0, 7, 0]	AG	0.23	32	30.31	[32, 0, 0, 0]	-	0	-	-	exon$intron	NONHSAT091398$NONHSAT091399	SINE	AluJr
chr3	119384420	A	0	20	36.15	[15, 0, 5, 0]	AG	0.25	27	30	[27, 0, 0, 0]	-	0	-	-	exon$intron	NONHSAT091398$NONHSAT091399	SINE	AluJr
chr3	119384440	A	0	25	36.44	[22, 0, 3, 0]	AG	0.12	20	30.3	[20, 0, 0, 0]	-	0	-	-	exon$intron	NONHSAT091398$NONHSAT091399	SINE	AluJr
chr3	119384502	A	0	19	35.11	[16, 0, 3, 0]	AG	0.16	18	30.11	[18, 0, 0, 0]	-	0	-	-	exon$intron	NONHSAT091398$NONHSAT091399	SINE	AluJr
chr3	119597244	A	0	14	39.21	[11, 0, 3, 0]	AG	0.21	50	30.84	[50, 0, 0, 0]	-	0	intron	GSK3B	intron	NONHSAT091414	LINE	L1ME1
chr3	119597248	A	0	14	39.57	[7, 0, 7, 0]	AG	0.5	46	30.04	[46, 0, 0, 0]	-	0	intron	GSK3B	intron	NONHSAT091414	LINE	L1ME1
chr3	119815889	A	1	25	36.8	[20, 0, 5, 0]	AG	0.2	39	31.15	[39, 0, 0, 0]	-	0	-	-	exon$intron$intron$intron$intron$intron$intron$intron$intron$intron	NONHSAT091417$NONHSAT091419$NONHSAT091418$NONHSAT091420$NONHSAT091421$NONHSAT091422$NONHSAT091423$NONHSAT091424$NONHSAT091425$NONHSAT091426	-	-
chr3	119816756	A	1	19	37.05	[16, 0, 3, 0]	AG	0.16	29	29.59	[29, 0, 0, 0]	-	0	-	-	exon$intron$intron$intron$intron$intron$intron$intron$intron$intron	NONHSAT091417$NONHSAT091419$NONHSAT091418$NONHSAT091420$NONHSAT091421$NONHSAT091422$NONHSAT091423$NONHSAT091424$NONHSAT091425$NONHSAT091426	SINE	FRAM
chr3	122108842	A	1	13	38.23	[7, 0, 6, 0]	AG	0.46	36	29.53	[36, 0, 0, 0]	-	0	intron	FAM162A	intron	NONHSAT091496	SINE	AluJo
chr3	122108879	A	1	20	37.5	[16, 0, 4, 0]	AG	0.2	35	30.29	[35, 0, 0, 0]	-	0	intron	FAM162A	intron	NONHSAT091496	SINE	AluJo
chr3	122108882	A	1	19	37.53	[14, 0, 5, 0]	AG	0.26	32	31.03	[32, 0, 0, 0]	-	0	intron	FAM162A	intron	NONHSAT091496	SINE	AluJo
chr3	122113667	C	1	20	38.1	[4, 16, 0, 0]	CA	0.2	23	29.3	[0, 23, 0, 0]	-	0	intron	FAM162A	intron	NONHSAT091496	LINE	L1MB7
chr3	122117900	A	1	36	36.78	[31, 0, 5, 0]	AG	0.14	40	29.38	[40, 0, 0, 0]	-	0	intron	FAM162A	intron	NONHSAT091496	LINE	L1PREC2
chr3	122117996	A	1	14	35.29	[7, 0, 7, 0]	AG	0.5	36	29.31	[36, 0, 0, 0]	-	0	intron	FAM162A	intron	NONHSAT091496	LINE	L1PREC2
chr3	122118099	A	1	19	37.53	[8, 0, 11, 0]	AG	0.58	37	29.19	[37, 0, 0, 0]	-	0	intron	FAM162A	intron	NONHSAT091496	LINE	L1PREC2
chr3	122118127	A	1	20	38.45	[16, 0, 4, 0]	AG	0.2	35	30.29	[35, 0, 0, 0]	-	0	intron	FAM162A	intron	NONHSAT091496	LINE	L1PREC2
chr3	122121887	A	1	30	38.37	[27, 0, 3, 0]	AG	0.1	45	29.6	[45, 0, 0, 0]	-	0	intron	FAM162A	intron	NONHSAT091496	-	-
chr3	122136161	A	1	12	36.25	[5, 0, 7, 0]	AG	0.58	26	29.42	[26, 0, 0, 0]	-	0	-	-	intron	NONHSAT091497	SINE	AluSz
chr3	122340771	A	1	15	37.73	[12, 0, 3, 0]	AG	0.2	30	30.73	[30, 0, 0, 0]	-	0	intron	PARP15	intron	NONHSAT091504	SINE	AluJb
chr3	122340779	A	1	17	38.12	[9, 0, 8, 0]	AG	0.47	22	30.09	[22, 0, 0, 0]	-	0	intron	PARP15	intron	NONHSAT091504	SINE	AluJb
chr3	122340920	A	1	25	36.04	[22, 0, 3, 0]	AG	0.12	25	29.08	[25, 0, 0, 0]	-	0	intron	PARP15	intron	NONHSAT091504	SINE	AluJb
chr3	122342735	A	1	25	36.6	[20, 0, 5, 0]	AG	0.2	37	30.16	[37, 0, 0, 0]	-	0	intron	PARP15	intron	NONHSAT091504	SINE	AluSx1
chr3	122342736	A	1	26	35.85	[21, 0, 5, 0]	AG	0.19	44	30.27	[44, 0, 0, 0]	-	0	intron	PARP15	intron	NONHSAT091504	SINE	AluSx1
chr3	122342851	A	1	13	37.92	[10, 0, 3, 0]	AG	0.23	38	30.89	[38, 0, 0, 0]	-	0	intron	PARP15	intron	NONHSAT091504	SINE	AluSx1
chr3	122342877	A	1	15	36.4	[10, 0, 5, 0]	AG	0.33	24	29.33	[24, 0, 0, 0]	-	0	intron	PARP15	intron	NONHSAT091504	SINE	AluSx1
chr3	122342891	A	1	13	36.31	[8, 0, 5, 0]	AG	0.38	26	31	[26, 0, 0, 0]	-	0	intron	PARP15	intron	NONHSAT091504	SINE	AluSx1
chr3	122344230	A	1	25	37.32	[22, 0, 3, 0]	AG	0.12	35	30.57	[35, 0, 0, 0]	-	0	intron	PARP15	intron	NONHSAT091504	SINE	AluSx1
chr3	122348065	A	1	20	35.55	[15, 0, 5, 0]	AG	0.25	28	30	[28, 0, 0, 0]	-	0	intron	PARP15	intron	NONHSAT091504	SINE	AluSz
chr3	122348110	A	1	24	35.88	[19, 0, 5, 0]	AG	0.21	33	30.76	[33, 0, 0, 0]	-	0	intron	PARP15	intron	NONHSAT091504	SINE	AluSz
chr3	122857061	A	1	10	38.2	[5, 0, 5, 0]	AG	0.5	31	30.06	[31, 0, 0, 0]	-	0	intron	PDIA5	intron	NONHSAT091514	SINE	AluJr4
chr3	123646237	A	0	15	36.27	[11, 0, 4, 0]	AG	0.27	28	29.61	[28, 0, 0, 0]	-	0	intron	CCDC14	intron$intron$intron	NONHSAT091550$NONHSAT091551$NONHSAT091549	SINE	AluJb
chr3	129825469	A	0	18	35.28	[15, 0, 3, 0]	AG	0.17	25	30.56	[25, 0, 0, 0]	-	0	intron	FAM86HP	intron$intron$intron	NONHSAT092095$NONHSAT147255$NONHSAT092093	SINE	AluSx
chr3	136562745	A	0	19	35.68	[16, 0, 3, 0]	AG	0.16	32	30.41	[32, 0, 0, 0]	-	0	-	-	intron$intron$intron	NONHSAT092289$NONHSAT092288$NONHSAT092290	SINE	AluSx
chr3	136668303	G	1	35	37.54	[4, 0, 31, 0]	GA	0.11	27	29.67	[0, 0, 27, 0]	-	0	-	-	intron	NONHSAT092296	-	-
chr3	141636443	A	1	19	34.95	[16, 0, 3, 0]	AG	0.16	34	29.88	[34, 0, 0, 0]	-	0	intron	ATP1B3	intron	NONHSAT092450	SINE	AluSc
chr3	141636493	A	1	14	32.43	[11, 0, 3, 0]	AG	0.21	24	29.12	[24, 0, 0, 0]	-	0	intron	ATP1B3	intron	NONHSAT092450	SINE	AluSc
chr3	141638661	A	1	15	38.2	[10, 0, 5, 0]	AG	0.33	22	30.27	[22, 0, 0, 0]	-	0	intron	ATP1B3	intron	NONHSAT092450	SINE	AluSx
chr3	141638683	A	1	12	38.67	[9, 0, 3, 0]	AG	0.25	25	30.36	[25, 0, 0, 0]	-	0	intron	ATP1B3	intron	NONHSAT092450	SINE	AluSx
chr3	141638688	A	1	11	37.91	[7, 0, 4, 0]	AG	0.36	34	30.29	[34, 0, 0, 0]	-	0	intron	ATP1B3	intron	NONHSAT092450	SINE	AluSx
chr3	141639159	A	1	32	38.19	[26, 0, 6, 0]	AG	0.19	50	30.84	[50, 0, 0, 0]	-	0	intron	ATP1B3	intron	NONHSAT092450	SINE	AluSz6
chr3	141665627	A	0	67	36.94	[42, 0, 25, 0]	AG	0.37	28	30.61	[28, 0, 0, 0]	-	0	3UTR	TFDP2	exon	NONHSAT092455	SINE	AluSg
chr3	141665628	A	0	69	36.7	[58, 0, 11, 0]	AG	0.16	27	30.37	[27, 0, 0, 0]	-	0	3UTR	TFDP2	exon	NONHSAT092455	SINE	AluSg
chr3	142736675	A	1	25	36.12	[17, 0, 8, 0]	AG	0.32	26	30.54	[26, 0, 0, 0]	-	0	intron	U2SURP	intron	NONHSAT092515	SINE	AluJb
chr3	142736882	A	1	24	37.67	[17, 0, 7, 0]	AG	0.29	33	31.58	[33, 0, 0, 0]	-	0	intron	U2SURP	intron	NONHSAT092515	SINE	FLAM_C
chr3	146260039	A	0	10	37.2	[5, 0, 5, 0]	AG	0.5	33	30.58	[33, 0, 0, 0]	-	0	intron	PLSCR1	intron$intron$intron	NONHSAT092562$NONHSAT092564$NONHSAT092565	LINE	L2b
chr3	146260133	A	0	14	37.79	[10, 0, 4, 0]	AG	0.29	28	32.36	[28, 0, 0, 0]	-	0	intron	PLSCR1	intron$intron$intron	NONHSAT092562$NONHSAT092564$NONHSAT092565	-	-
chr3	146260848	A	0	26	37.54	[23, 0, 3, 0]	AG	0.12	36	31.19	[36, 0, 0, 0]	-	0	intron	PLSCR1	intron$intron$intron	NONHSAT092562$NONHSAT092564$NONHSAT092565	LINE	L2b
chr3	146260889	A	0	58	38.55	[23, 0, 35, 0]	AG	0.6	31	30.23	[31, 0, 0, 0]	-	0	intron	PLSCR1	intron$intron$intron	NONHSAT092562$NONHSAT092564$NONHSAT092565	LINE	L2b
chr3	146260903	A	0	62	37.1	[30, 0, 32, 0]	AG	0.52	40	29.7	[40, 0, 0, 0]	-	0	intron	PLSCR1	intron$intron$intron	NONHSAT092562$NONHSAT092564$NONHSAT092565	LINE	L2b
chr3	146260963	A	0	46	36.22	[41, 0, 5, 0]	AG	0.11	45	29.96	[45, 0, 0, 0]	-	0	intron	PLSCR1	intron$intron$intron	NONHSAT092562$NONHSAT092564$NONHSAT092565	LINE	L2b
chr3	150286582	A	0	17	38.59	[14, 0, 3, 0]	AG	0.18	29	29.31	[29, 0, 0, 0]	-	0	-	-	intron$intron	NONHSAT092696$NONHSAT092695	SINE	AluJo
chr3	150290424	T	2	14	37.5	[0, 3, 0, 11]	TC	0.21	21	30.57	[0, 0, 0, 21]	-	0	intron	EIF2A	intron$intron	NONHSAT092696$NONHSAT092695	SINE	AluSz
chr3	150290432	A	2	13	35.62	[8, 0, 5, 0]	AG	0.38	21	29.33	[21, 0, 0, 0]	-	0	intron	EIF2A	intron$intron	NONHSAT092696$NONHSAT092695	SINE	AluSz
chr3	150291817	A	0	34	35.79	[26, 0, 8, 0]	AG	0.24	25	30.2	[25, 0, 0, 0]	-	0	-	-	intron$intron	NONHSAT092696$NONHSAT092695	SINE	AluSx
chr3	150291905	A	0	41	35.02	[32, 0, 9, 0]	AG	0.22	26	30.81	[26, 0, 0, 0]	-	0	-	-	intron$intron	NONHSAT092696$NONHSAT092695	SINE	AluSx
chr3	150303206	T	2	23	37.48	[0, 3, 0, 20]	TC	0.13	28	31.21	[0, 0, 0, 28]	-	0	3UTR	EIF2A	intron	NONHSAT092695	SINE	AluSq2
chr3	150303267	T	2	29	37.21	[0, 5, 0, 24]	TC	0.17	35	30.11	[0, 0, 0, 35]	-	0	3UTR	EIF2A	intron	NONHSAT092695	SINE	AluSq2
chr3	150307166	A	0	11	37.27	[8, 0, 3, 0]	AG	0.27	25	30	[25, 0, 0, 0]	-	0	-	-	intron	NONHSAT092695	SINE	AluJb
chr3	150316005	A	0	13	38.15	[9, 0, 4, 0]	AG	0.31	33	31.15	[33, 0, 0, 0]	-	0	-	-	intron	NONHSAT092695	SINE	AluJr
chr3	150320405	A	0	29	37.1	[26, 0, 3, 0]	AG	0.1	26	31.23	[26, 0, 0, 0]	-	0	-	-	intron	NONHSAT092695	SINE	AluJo
chr3	155567440	A	0	22	35.55	[19, 0, 3, 0]	AG	0.14	26	29.23	[26, 0, 0, 0]	-	0	intron	SLC33A1	intron	NONHSAT092843	SINE	AluSz
chr3	156466348	C	0	15	38.87	[0, 11, 0, 4]	CT	0.27	47	29.66	[0, 47, 0, 0]	-	0	exon	LOC730091	exon	NONHSAT092863	-	-
chr3	159992322	A	0	18	38.89	[13, 0, 5, 0]	AG	0.28	43	29.19	[43, 0, 0, 0]	-	0	intron	IFT80	exon	NONHSAT092977	-	-
chr3	159992328	A	0	18	38.39	[13, 0, 5, 0]	AG	0.28	46	30.17	[46, 0, 0, 0]	-	0	intron	IFT80	exon	NONHSAT092977	-	-
chr3	159992333	A	0	20	38.05	[8, 0, 12, 0]	AG	0.6	47	30.21	[47, 0, 0, 0]	-	0	intron	IFT80	exon	NONHSAT092977	-	-
chr3	159992358	A	0	19	36.53	[9, 0, 10, 0]	AG	0.53	38	28.63	[38, 0, 0, 0]	-	0	intron	IFT80	exon	NONHSAT092977	-	-
chr3	159992362	A	0	21	38.19	[17, 0, 4, 0]	AG	0.19	44	29.75	[44, 0, 0, 0]	-	0	intron	IFT80	exon	NONHSAT092977	-	-
chr3	159992369	A	0	17	36.24	[13, 0, 4, 0]	AG	0.24	40	28.65	[40, 0, 0, 0]	-	0	intron	IFT80	exon	NONHSAT092977	-	-
chr3	159992417	A	0	13	38	[7, 0, 6, 0]	AG	0.46	45	30.44	[45, 0, 0, 0]	-	0	intron	IFT80	intron	NONHSAT092977	-	-
chr3	160130468	A	1	64	35.98	[56, 0, 8, 0]	AG	0.12	29	29.9	[29, 0, 0, 0]	-	0	intron	SMC4	exon	NONHSAT092991	SINE	AluJr
chr3	168439034	A	1	15	38.2	[9, 0, 6, 0]	AG	0.4	44	30.07	[44, 0, 0, 0]	-	0	intron	EGFEM1P	intron$intron	NONHSAT093128$NONHSAT093126	LTR	MSTC
chr3	168621227	A	1	21	37.29	[18, 0, 3, 0]	AG	0.14	25	31.36	[25, 0, 0, 0]	-	0	-	-	exon$exon	NONHSAT093141$NONHSAT147265	SINE	AluSc
chr3	168623123	A	1	15	36.27	[8, 0, 7, 0]	AG	0.47	25	31.2	[25, 0, 0, 0]	-	0	-	-	intron$intron	NONHSAT093141$NONHSAT147265	-	-
chr3	168623125	A	1	14	37	[10, 0, 4, 0]	AG	0.29	24	31.29	[24, 0, 0, 0]	-	0	-	-	intron$intron	NONHSAT093141$NONHSAT147265	-	-
chr3	168623168	A	1	18	37.06	[14, 0, 4, 0]	AG	0.22	23	29.04	[23, 0, 0, 0]	-	0	-	-	intron$intron	NONHSAT093141$NONHSAT147265	-	-
chr3	168623185	A	1	19	38.79	[2, 0, 17, 0]	AG	0.89	32	31.03	[32, 0, 0, 0]	-	0	-	-	intron$intron	NONHSAT093141$NONHSAT147265	-	-
chr3	168623190	A	1	22	37.77	[14, 0, 8, 0]	AG	0.36	26	31.5	[26, 0, 0, 0]	-	0	-	-	intron$intron	NONHSAT093141$NONHSAT147265	-	-
chr3	168623199	A	1	23	38.09	[15, 0, 8, 0]	AG	0.35	30	30.93	[30, 0, 0, 0]	-	0	-	-	intron$intron	NONHSAT093141$NONHSAT147265	-	-
chr3	168623205	A	1	24	38.38	[17, 0, 7, 0]	AG	0.29	27	31.93	[27, 0, 0, 0]	-	0	-	-	intron$intron	NONHSAT093141$NONHSAT147265	-	-
chr3	168623220	A	1	25	38.68	[18, 0, 7, 0]	AG	0.28	29	31.14	[29, 0, 0, 0]	-	0	-	-	intron$intron	NONHSAT093141$NONHSAT147265	-	-
chr3	168623221	A	1	25	39.32	[21, 0, 4, 0]	AG	0.16	29	31.93	[29, 0, 0, 0]	-	0	-	-	intron$intron	NONHSAT093141$NONHSAT147265	-	-
chr3	168623228	A	1	27	38.96	[23, 0, 4, 0]	AG	0.15	28	30.14	[28, 0, 0, 0]	-	0	-	-	intron$intron	NONHSAT093141$NONHSAT147265	-	-
chr3	168623239	A	1	27	38.15	[4, 0, 23, 0]	AG	0.85	27	31.37	[27, 0, 0, 0]	-	0	-	-	intron$intron	NONHSAT093141$NONHSAT147265	-	-
chr3	168623247	A	1	32	37.5	[11, 0, 21, 0]	AG	0.66	19	29.21	[19, 0, 0, 0]	-	0	-	-	intron$intron	NONHSAT093141$NONHSAT147265	-	-
chr3	168623275	A	1	35	37.57	[29, 0, 6, 0]	AG	0.17	18	31.22	[18, 0, 0, 0]	-	0	-	-	intron$intron	NONHSAT093141$NONHSAT147265	-	-
chr3	168630682	A	1	12	37.25	[8, 0, 4, 0]	AG	0.33	32	30.84	[32, 0, 0, 0]	-	0	-	-	intron$intron	NONHSAT093141$NONHSAT147265	SINE	AluJr
chr3	169495879	A	1	20	37.85	[17, 0, 3, 0]	AG	0.15	29	29	[29, 0, 0, 0]	-	0	intron	MYNN	-	-	SINE	AluJr
chr3	169495889	A	1	26	38.27	[22, 0, 4, 0]	AG	0.15	24	30.38	[24, 0, 0, 0]	-	0	intron	MYNN	-	-	SINE	AluJr
chr3	169689001	A	1	10	36.7	[6, 0, 4, 0]	AG	0.4	33	30.18	[33, 0, 0, 0]	-	0	intron	SEC62	intron	NONHSAT093170	SINE	AluJr
chr3	169689068	A	1	13	37.77	[9, 0, 4, 0]	AG	0.31	43	29.49	[43, 0, 0, 0]	-	0	intron	SEC62	intron	NONHSAT093170	SINE	AluJr
chr3	169704614	A	1	13	35.08	[8, 0, 5, 0]	AG	0.38	28	30.04	[28, 0, 0, 0]	-	0	intron	SEC62	intron	NONHSAT093173	SINE	AluJb
chr3	171333200	T	0	18	38.17	[0, 0, 4, 14]	TG	0.22	36	31.36	[0, 0, 0, 36]	-	0	intron	PLD1	intron	NONHSAT093230	LINE	L1ME3D
chr3	171521518	A	0	28	37.61	[25, 0, 3, 0]	AG	0.11	50	31.62	[50, 0, 0, 0]	-	0	intron	PLD1	intron$intron	NONHSAT093235$NONHSAT093234	SINE	AluSq2
chr3	171524987	A	0	13	35.46	[10, 0, 3, 0]	AG	0.23	47	29.98	[47, 0, 0, 0]	-	0	intron	PLD1	intron$intron	NONHSAT093235$NONHSAT093234	SINE	AluJo
chr3	174954164	A	0	191	36.84	[149, 0, 42, 0]	AG	0.22	18	31.89	[18, 0, 0, 0]	-	0	-	-	intron	NONHSAT093299	SINE	AluSq2
chr3	174954170	A	0	186	36.59	[143, 0, 43, 0]	AG	0.23	18	30.67	[18, 0, 0, 0]	-	0	-	-	intron	NONHSAT093299	SINE	AluSq2
chr3	174954299	A	0	195	36.03	[150, 0, 45, 0]	AG	0.23	15	29.53	[15, 0, 0, 0]	-	0	-	-	intron	NONHSAT093299	SINE	AluSq2
chr3	174954334	A	0	184	36.14	[163, 0, 21, 0]	AG	0.11	14	30.21	[14, 0, 0, 0]	-	0	-	-	intron	NONHSAT093299	SINE	AluSq2
chr3	174959088	A	0	514	36.65	[407, 0, 106, 1]	AG	0.21	17	30.59	[17, 0, 0, 0]	-	0	-	-	intron	NONHSAT093299	SINE	AluSx
chr3	174959174	A	0	611	37.14	[532, 0, 79, 0]	AG	0.13	37	29.73	[37, 0, 0, 0]	-	0	-	-	intron	NONHSAT093299	SINE	AluSx
chr3	174977705	A	0	153	36.82	[136, 0, 17, 0]	AG	0.11	22	31.09	[22, 0, 0, 0]	-	0	-	-	intron	NONHSAT093299	SINE	AluSz6
chr3	174977734	A	0	163	36.56	[141, 0, 21, 1]	AG	0.13	39	31.69	[39, 0, 0, 0]	-	0	-	-	intron	NONHSAT093299	SINE	AluSz6
chr3	176744922	A	0	50	37.82	[40, 0, 10, 0]	AG	0.2	42	30.24	[42, 0, 0, 0]	-	0	intron	TBL1XR1	exon	NONHSAT093336	SINE	AluJr
chr3	179115551	A	1	11	36.64	[7, 0, 4, 0]	AG	0.36	40	29.38	[40, 0, 0, 0]	-	0	-	-	exon$exon$exon	NONHSAT093398$NONHSAT093396$NONHSAT093397	SINE	AluSg7
chr3	179322632	T	1	20	31.7	[0, 0, 9, 11]	TG	0.45	18	29.72	[0, 0, 0, 18]	-	0	CDS	NDUFB5	exon$exon	NONHSAT093412$NONHSAT093411	-	-
chr3	179332054	A	1	11	36.73	[7, 0, 4, 0]	AG	0.36	35	29.34	[35, 0, 0, 0]	-	0	intron	NDUFB5	intron$intron$intron	NONHSAT093413$NONHSAT093412$NONHSAT093411	-	-
chr3	179332095	A	1	15	37.4	[12, 0, 3, 0]	AG	0.2	50	31.56	[50, 0, 0, 0]	-	0	intron	NDUFB5	intron$intron$intron	NONHSAT093413$NONHSAT093412$NONHSAT093411	-	-
chr3	179338919	A	1	13	33.92	[8, 0, 5, 0]	AG	0.38	27	28.44	[27, 0, 0, 0]	-	0	intron	NDUFB5	intron	NONHSAT093416	SINE	AluJb
chr3	179708280	A	1	14	36.57	[8, 0, 6, 0]	AG	0.43	34	30.88	[34, 0, 0, 0]	-	0	-	-	-	-	SINE	AluJb
chr3	179708286	A	1	17	36.76	[14, 0, 3, 0]	AG	0.18	36	31.06	[36, 0, 0, 0]	-	0	-	-	-	-	SINE	AluJb
chr3	179708471	A	1	16	36.25	[11, 0, 5, 0]	AG	0.31	26	30.23	[26, 0, 0, 0]	-	0	-	-	-	-	SINE	AluJb
chr3	182624280	A	1	11	37.64	[7, 0, 4, 0]	AG	0.36	26	30.27	[26, 0, 0, 0]	-	0	intron	ATP11B	intron	NONHSAT093625	SINE	AluJb
chr3	182743969	A	0	30	36.53	[3, 0, 27, 0]	AG	0.9	21	30.38	[21, 0, 0, 0]	-	0	intron	MCCC1	intron	NONHSAT093633	SINE	AluJb
chr3	182744018	A	0	27	37	[23, 0, 4, 0]	AG	0.15	30	30.23	[30, 0, 0, 0]	-	0	intron	MCCC1	intron	NONHSAT093633	SINE	AluJb
chr3	182744048	A	0	40	35.35	[34, 0, 6, 0]	AG	0.15	26	30.58	[26, 0, 0, 0]	-	0	intron	MCCC1	intron	NONHSAT093633	SINE	AluJb
chr3	182744255	A	0	35	36.14	[31, 0, 4, 0]	AG	0.11	24	30.46	[24, 0, 0, 0]	-	0	intron	MCCC1	intron	NONHSAT093633	SINE	AluSg
chr3	182744256	A	0	36	36.22	[31, 0, 5, 0]	AG	0.14	22	30.05	[22, 0, 0, 0]	-	0	intron	MCCC1	intron	NONHSAT093633	SINE	AluSg
chr3	182744295	A	0	65	37.42	[57, 0, 8, 0]	AG	0.12	33	30.64	[33, 0, 0, 0]	-	0	intron	MCCC1	intron	NONHSAT093633	SINE	AluSg
chr3	182744376	A	0	53	35.4	[40, 0, 13, 0]	AG	0.25	31	29.29	[31, 0, 0, 0]	-	0	intron	MCCC1	intron	NONHSAT093633	SINE	AluSg
chr3	182744415	A	0	77	36.51	[69, 0, 8, 0]	AG	0.1	32	30.28	[32, 0, 0, 0]	-	0	intron	MCCC1	intron	NONHSAT093633	SINE	AluSg
chr3	182744460	A	0	51	36.2	[35, 0, 16, 0]	AG	0.31	25	31.08	[25, 0, 0, 0]	-	0	intron	MCCC1	intron	NONHSAT093633	SINE	AluSg
chr3	182748995	A	0	43	37.47	[38, 0, 5, 0]	AG	0.12	36	29.58	[36, 0, 0, 0]	-	0	intron	MCCC1	intron	NONHSAT093633	SINE	MIR
chr3	182749346	A	0	11	35	[7, 0, 4, 0]	AG	0.36	31	29.32	[31, 0, 0, 0]	-	0	intron	MCCC1	intron	NONHSAT093633	SINE	AluY
chr3	182749656	A	0	20	36.25	[17, 0, 3, 0]	AG	0.15	23	31.3	[23, 0, 0, 0]	-	0	intron	MCCC1	intron	NONHSAT093633	SINE	AluJr
chr3	182749665	A	0	24	36.21	[21, 0, 3, 0]	AG	0.12	30	30.13	[30, 0, 0, 0]	-	0	intron	MCCC1	intron	NONHSAT093633	SINE	AluJr
chr3	182749736	A	0	19	36.32	[10, 0, 9, 0]	AG	0.47	28	29.25	[28, 0, 0, 0]	-	0	intron	MCCC1	intron	NONHSAT093633	SINE	AluJr
chr3	182750404	A	0	36	36.78	[32, 0, 4, 0]	AG	0.11	25	31.08	[25, 0, 0, 0]	-	0	intron	MCCC1	intron	NONHSAT093633	SINE	AluY
chr3	182750418	A	0	33	36.24	[28, 0, 5, 0]	AG	0.15	26	30.31	[26, 0, 0, 0]	-	0	intron	MCCC1	intron	NONHSAT093633	SINE	AluY
chr3	183355451	A	1	12	38.33	[6, 0, 6, 0]	AG	0.5	35	30.91	[35, 0, 0, 0]	-	0	intron	KLHL24	intron$intron	NONHSAT093660$NONHSAT093662	SINE	AluSx1
chr3	183355516	A	1	11	33.82	[7, 0, 4, 0]	AG	0.36	23	30.65	[23, 0, 0, 0]	-	0	intron	KLHL24	intron$intron	NONHSAT093660$NONHSAT093662	SINE	AluSx1
chr3	184561968	A	1	13	36.38	[9, 0, 4, 0]	AG	0.31	25	30.72	[25, 0, 0, 0]	-	0	intron	VPS8	intron	NONHSAT093746	SINE	AluSz
chr3	184563276	A	1	15	35.33	[10, 0, 5, 0]	AG	0.33	31	29.61	[31, 0, 0, 0]	-	0	intron	VPS8	intron	NONHSAT093746	SINE	AluSp
chr3	184563293	A	1	16	34.06	[12, 0, 4, 0]	AG	0.25	24	29.42	[24, 0, 0, 0]	-	0	intron	VPS8	intron	NONHSAT093746	SINE	AluSp
chr3	185636726	A	0	25	36.96	[22, 0, 3, 0]	AG	0.12	25	28.32	[25, 0, 0, 0]	-	0	intron	TRA2B	intron$intron	NONHSAT093789$NONHSAT093788	SINE	AluSz
chr3	189862393	A	1	17	36.59	[14, 0, 3, 0]	AG	0.18	42	31.9	[42, 0, 0, 0]	-	0	-	-	intron	NONHSAT093940	LTR	LTR7
chr3	189862402	A	1	20	37.9	[12, 0, 8, 0]	AG	0.4	49	30.8	[49, 0, 0, 0]	-	0	-	-	exon	NONHSAT093940	LTR	LTR7
chr3	190108606	A	1	26	36.23	[15, 0, 11, 0]	AG	0.42	38	30.34	[38, 0, 0, 0]	-	0	intron	CLDN16	intron	NONHSAT093947	SINE	AluJr
chr3	190108687	A	1	12	33.83	[9, 0, 3, 0]	AG	0.25	22	30.09	[22, 0, 0, 0]	-	0	intron	CLDN16	intron	NONHSAT093947	SINE	AluJr
chr3	190108701	A	1	20	37.9	[12, 0, 8, 0]	AG	0.4	33	29.88	[33, 0, 0, 0]	-	0	intron	CLDN16	intron	NONHSAT093947	SINE	AluJr
chr3	190108708	A	1	19	37.68	[8, 0, 11, 0]	AG	0.58	36	30.33	[36, 0, 0, 0]	-	0	intron	CLDN16	intron	NONHSAT093947	SINE	AluJr
chr3	190118272	A	1	15	35.27	[11, 0, 4, 0]	AG	0.27	30	30.77	[30, 0, 0, 0]	-	0	intron	CLDN16	intron	NONHSAT093947	SINE	AluSc5
chr3	194129022	A	0	32	34.94	[26, 0, 6, 0]	AG	0.19	32	29.62	[32, 0, 0, 0]	-	0	intron	ATP13A3	intron	NONHSAT094086	SINE	AluSc
chr3	194129045	A	0	44	35.68	[33, 0, 11, 0]	AG	0.25	28	30.64	[28, 0, 0, 0]	-	0	intron	ATP13A3	intron	NONHSAT094086	SINE	AluSc
chr3	194230280	A	1	10	36.4	[6, 0, 4, 0]	AG	0.4	25	29.6	[25, 0, 0, 0]	-	0	-	-	intron$intron	NONHSAT094096$NONHSAT094094	SINE	AluJb
chr3	194896848	A	0	12	36.67	[4, 0, 8, 0]	AG	0.67	39	30.41	[39, 0, 0, 0]	-	0	intron	XXYLT1	intron$intron	NONHSAT094138$NONHSAT094146	SINE	AluJb
chr3	195611431	A	0	10	37.3	[7, 0, 3, 0]	AG	0.3	30	30.03	[30, 0, 0, 0]	-	0	intron	TNK2	intron	NONHSAT094259	SINE	AluSx
chr3	195789280	A	0	31	36.94	[27, 0, 4, 0]	AG	0.13	34	31.26	[34, 0, 0, 0]	-	0	intron	TFRC	intron	NONHSAT094293	SINE	AluSq2
chr3	196126852	A	0	29	37.59	[18, 0, 11, 0]	AG	0.38	52	30.19	[52, 0, 0, 0]	-	0	intron	UBXN7	-	-	srpRNA	7SLRNA
chr3	196126876	A	0	19	37.26	[16, 0, 3, 0]	AG	0.16	38	31.13	[38, 0, 0, 0]	-	0	intron	UBXN7	-	-	srpRNA	7SLRNA
chr3	196126878	A	0	20	37.7	[17, 0, 3, 0]	AG	0.15	37	30.78	[37, 0, 0, 0]	-	0	intron	UBXN7	-	-	srpRNA	7SLRNA
chr3	196126913	A	0	15	37.6	[12, 0, 3, 0]	AG	0.2	30	29.87	[30, 0, 0, 0]	-	0	intron	UBXN7	-	-	srpRNA	7SLRNA
chr3	196126953	A	0	18	37.22	[15, 0, 3, 0]	AG	0.17	34	30.41	[34, 0, 0, 0]	-	0	intron	UBXN7	-	-	srpRNA	7SLRNA
chr3	196631871	A	1	10	35.8	[6, 0, 4, 0]	AG	0.4	27	30.56	[27, 0, 0, 0]	-	0	intron	SENP5	exon	NONHSAT094364	SINE	AluSx1
chr3	196667230	A	0	34	35.12	[30, 0, 4, 0]	AG	0.12	29	30.17	[29, 0, 0, 0]	-	0	intron	NCBP2	-	-	SINE	AluSq
chr3	196667783	A	0	21	36.24	[13, 0, 8, 0]	AG	0.38	37	31.14	[37, 0, 0, 0]	-	0	intron	NCBP2	-	-	SINE	AluJr
chr3	196667823	A	0	21	35.48	[18, 0, 3, 0]	AG	0.14	27	30.19	[27, 0, 0, 0]	-	0	intron	NCBP2	-	-	SINE	AluJr
chr3	197339583	A	0	99	37.3	[48, 0, 51, 0]	AG	0.52	31	30.16	[31, 0, 0, 0]	-	0	-	-	intron$intron$intron$intron$intron	NONHSAT094416$NONHSAT094417$NONHSAT094415$NONHSAT094412$NONHSAT094419	SINE	FLAM_A
chr3	197339633	A	0	124	37.6	[10, 0, 114, 0]	AG	0.92	32	30.62	[32, 0, 0, 0]	-	0	-	-	intron$intron$intron$intron$intron	NONHSAT094416$NONHSAT094417$NONHSAT094415$NONHSAT094412$NONHSAT094419	SINE	FLAM_A
chr3	197339634	A	0	114	37.06	[94, 0, 20, 0]	AG	0.18	25	29.92	[25, 0, 0, 0]	-	0	-	-	intron$intron$intron$intron$intron	NONHSAT094416$NONHSAT094417$NONHSAT094415$NONHSAT094412$NONHSAT094419	SINE	FLAM_A
chr3	197339658	A	0	147	36.14	[98, 0, 49, 0]	AG	0.33	17	27.88	[17, 0, 0, 0]	-	0	-	-	intron$intron$intron$intron$intron	NONHSAT094416$NONHSAT094417$NONHSAT094415$NONHSAT094412$NONHSAT094419	SINE	FLAM_A
chr3	197591109	A	1	16	34.5	[13, 0, 3, 0]	AG	0.19	35	30.34	[35, 0, 0, 0]	-	0	intron	LRCH3	intron$intron$intron$intron	NONHSAT094449$NONHSAT094452$NONHSAT094451$NONHSAT094453	SINE	AluSp
chr3	197591798	A	1	24	37.88	[21, 0, 3, 0]	AG	0.12	48	30.27	[48, 0, 0, 0]	-	0	intron	LRCH3	intron$intron$intron$intron	NONHSAT094449$NONHSAT094452$NONHSAT094451$NONHSAT094453	SINE	AluJo
chr3	197591974	A	1	33	37	[24, 0, 9, 0]	AG	0.27	39	30.59	[39, 0, 0, 0]	-	0	intron	LRCH3	intron$intron$intron$intron	NONHSAT094449$NONHSAT094452$NONHSAT094451$NONHSAT094453	SINE	AluJb
chr3	197592049	A	1	29	38.31	[26, 0, 3, 0]	AG	0.1	35	30.49	[35, 0, 0, 0]	-	0	intron	LRCH3	intron$intron$intron$intron	NONHSAT094449$NONHSAT094452$NONHSAT094451$NONHSAT094453	SINE	AluJb
chr3	197600771	A	1	14	36.29	[10, 0, 4, 0]	AG	0.29	37	30	[37, 0, 0, 0]	-	0	-	-	intron$intron$intron	NONHSAT094452$NONHSAT094453$NONHSAT094451	SINE	AluSc
chr3	197600781	A	1	11	37.82	[8, 0, 3, 0]	AG	0.27	39	29.08	[39, 0, 0, 0]	-	0	-	-	intron$intron$intron	NONHSAT094452$NONHSAT094453$NONHSAT094451	SINE	AluSc
chr3	197600846	A	1	22	34.05	[19, 0, 3, 0]	AG	0.14	25	29.8	[25, 0, 0, 0]	-	0	-	-	intron$intron$intron	NONHSAT094452$NONHSAT094453$NONHSAT094451	SINE	AluSc
chr3	197601850	A	1	51	37.06	[17, 0, 34, 0]	AG	0.67	25	29.84	[25, 0, 0, 0]	-	0	-	-	intron$intron$intron	NONHSAT094452$NONHSAT094453$NONHSAT094451	SINE	AluSp
chr3	197601902	A	1	27	35.59	[23, 0, 4, 0]	AG	0.15	31	30.77	[31, 0, 0, 0]	-	0	-	-	intron$intron$intron	NONHSAT094452$NONHSAT094453$NONHSAT094451	SINE	AluSp
chr3	197602285	A	1	27	38.07	[23, 0, 4, 0]	AG	0.15	45	30.29	[45, 0, 0, 0]	-	0	-	-	intron$intron$intron	NONHSAT094452$NONHSAT094453$NONHSAT094451	SINE	AluJb
chr3	197602402	A	1	29	35.07	[26, 0, 3, 0]	AG	0.1	38	29.55	[38, 0, 0, 0]	-	0	-	-	intron$intron$intron	NONHSAT094452$NONHSAT094453$NONHSAT094451	SINE	AluJb
chr3	197613489	A	1	29	36.97	[26, 0, 3, 0]	AG	0.1	30	30.3	[30, 0, 0, 0]	-	0	-	-	exon	NONHSAT094455	SINE	AluSx1
chr3	197613490	A	1	29	36.76	[23, 0, 6, 0]	AG	0.21	38	29.71	[38, 0, 0, 0]	-	0	-	-	exon	NONHSAT094455	SINE	AluSx1
chr3	197636858	A	0	14	35.79	[8, 0, 6, 0]	AG	0.43	27	29.15	[27, 0, 0, 0]	-	0	intron	IQCG	intron	NONHSAT094459	SINE	AluSx1
chrX	3527265	A	0	24	33.21	[21, 0, 3, 0]	AG	0.12	33	29.73	[33, 0, 0, 0]	-	0	intron	PRKX	intron	NONHSAT136116	SINE	AluSq
chrX	3527695	A	0	16	36	[13, 0, 3, 0]	AG	0.19	43	30.6	[43, 0, 0, 0]	-	0	intron	PRKX	intron	NONHSAT136116	SINE	AluJb
chrX	3528517	A	0	55	37.13	[48, 0, 7, 0]	AG	0.13	32	30.84	[32, 0, 0, 0]	-	0	intron	PRKX	intron	NONHSAT136116	SINE	AluSx1
chrX	3737180	A	0	13	36.85	[9, 0, 4, 0]	AG	0.31	23	29.61	[23, 0, 0, 0]	-	0	intron	LOC389906	intron$intron$intron$intron$intron	NONHSAT136132$NONHSAT136133$NONHSAT136136$NONHSAT136134$NONHSAT136135	SINE	AluSx1
chrX	3744720	A	0	37	35.81	[33, 0, 4, 0]	AG	0.11	16	29.25	[16, 0, 0, 0]	-	0	intron	LOC389906	intron$intron$intron	NONHSAT136132$NONHSAT136136$NONHSAT136137	SINE	AluSz
chrX	7937026	A	1	10	39	[7, 0, 3, 0]	AG	0.3	34	30.24	[34, 0, 0, 0]	-	0	-	-	intron	NONHSAT136189	LINE	L1PB3
chrX	7937471	A	1	10	39	[7, 0, 3, 0]	AG	0.3	32	31.47	[32, 0, 0, 0]	-	0	-	-	intron	NONHSAT136189	LINE	L1PB3
chrX	7937783	A	1	11	36.73	[5, 0, 6, 0]	AG	0.55	27	30.19	[27, 0, 0, 0]	-	0	-	-	intron	NONHSAT136189	LINE	L1PB3
chrX	7937848	A	1	18	38.5	[10, 0, 8, 0]	AG	0.44	40	30.07	[40, 0, 0, 0]	-	0	-	-	intron	NONHSAT136189	LINE	L1PB3
chrX	7937867	A	1	18	36.56	[15, 0, 3, 0]	AG	0.17	33	30.73	[33, 0, 0, 0]	-	0	-	-	intron	NONHSAT136189	LINE	L1PB3
chrX	7937868	A	1	16	37.44	[7, 0, 9, 0]	AG	0.56	29	31.59	[29, 0, 0, 0]	-	0	-	-	intron	NONHSAT136189	LINE	L1PB3
chrX	14042373	A	0	57	36.46	[45, 0, 12, 0]	AG	0.21	21	30.71	[21, 0, 0, 0]	-	0	intron	GEMIN8	intron	NONHSAT136326	SINE	AluSx
chrX	14042374	A	0	57	36.56	[48, 0, 9, 0]	AG	0.16	19	30.05	[19, 0, 0, 0]	-	0	intron	GEMIN8	intron	NONHSAT136326	SINE	AluSx
chrX	15348997	A	0	12	35.75	[9, 0, 3, 0]	AG	0.25	22	29.09	[22, 0, 0, 0]	-	0	intron	PIGA	intron	NONHSAT147715	SINE	AluY
chrX	15709447	A	1	13	35.62	[10, 0, 3, 0]	AG	0.23	45	31.16	[45, 0, 0, 0]	-	0	intron	CA5BP1	intron$intron$intron$intron$intron	NONHSAT136352$NONHSAT147716$NONHSAT136356$NONHSAT136354$NONHSAT136355	SINE	AluJr
chrX	15709515	A	1	16	37.62	[4, 0, 12, 0]	AG	0.75	22	30.86	[22, 0, 0, 0]	-	0	intron	CA5BP1	intron$intron$intron$intron$intron	NONHSAT136352$NONHSAT147716$NONHSAT136356$NONHSAT136354$NONHSAT136355	SINE	AluJr
chrX	15709629	A	1	11	35.73	[2, 0, 9, 0]	AG	0.82	11	29.73	[11, 0, 0, 0]	-	0	intron	CA5BP1	intron$intron$intron$intron$intron	NONHSAT136352$NONHSAT147716$NONHSAT136356$NONHSAT136354$NONHSAT136355	SINE	AluJr
chrX	15709634	A	1	10	37.7	[5, 0, 5, 0]	AG	0.5	16	28.5	[16, 0, 0, 0]	-	0	intron	CA5BP1	intron$intron$intron$intron$intron	NONHSAT136352$NONHSAT147716$NONHSAT136356$NONHSAT136354$NONHSAT136355	SINE	AluJr
chrX	15710473	A	1	15	36.4	[11, 0, 4, 0]	AG	0.27	23	31.65	[23, 0, 0, 0]	-	0	intron	CA5BP1	intron$intron$intron$intron$intron	NONHSAT136352$NONHSAT147716$NONHSAT136356$NONHSAT136354$NONHSAT136355	SINE	AluSx1
chrX	15710502	A	1	26	37.15	[20, 0, 6, 0]	AG	0.23	21	30.29	[21, 0, 0, 0]	-	0	intron	CA5BP1	intron$intron$intron$intron$intron	NONHSAT136352$NONHSAT147716$NONHSAT136356$NONHSAT136354$NONHSAT136355	SINE	AluSx1
chrX	15710576	A	1	21	36.57	[18, 0, 3, 0]	AG	0.14	27	29.89	[27, 0, 0, 0]	-	0	intron	CA5BP1	intron$intron$intron$intron$intron	NONHSAT136352$NONHSAT147716$NONHSAT136356$NONHSAT136354$NONHSAT136355	SINE	AluSx1
chrX	15809617	A	1	96	36.67	[59, 0, 37, 0]	AG	0.39	37	30.51	[37, 0, 0, 0]	-	0	intron	ZRSR2	intron	NONHSAT136364	SINE	AluJb
chrX	15809667	A	1	44	35.48	[35, 0, 9, 0]	AG	0.2	26	28.85	[26, 0, 0, 0]	-	0	intron	ZRSR2	intron	NONHSAT136364	SINE	AluJb
chrX	15809669	A	1	46	36.43	[30, 0, 16, 0]	AG	0.35	23	29.61	[23, 0, 0, 0]	-	0	intron	ZRSR2	intron	NONHSAT136364	SINE	AluJb
chrX	15809672	A	1	48	36.48	[32, 0, 16, 0]	AG	0.33	29	31	[29, 0, 0, 0]	-	0	intron	ZRSR2	intron	NONHSAT136364	SINE	AluJb
chrX	15809679	A	1	46	32.61	[32, 0, 14, 0]	AG	0.3	22	30.41	[22, 0, 0, 0]	-	0	intron	ZRSR2	intron	NONHSAT136364	SINE	AluJb
chrX	15809705	A	1	41	33.59	[35, 0, 6, 0]	AG	0.15	24	30.21	[24, 0, 0, 0]	-	0	intron	ZRSR2	intron	NONHSAT136364	SINE	AluJb
chrX	15809722	A	1	39	37.56	[21, 0, 18, 0]	AG	0.46	31	29.87	[31, 0, 0, 0]	-	0	intron	ZRSR2	intron	NONHSAT136364	SINE	AluJb
chrX	15809732	A	1	38	37.26	[18, 0, 20, 0]	AG	0.53	20	29.2	[20, 0, 0, 0]	-	0	intron	ZRSR2	intron	NONHSAT136364	SINE	AluJb
chrX	15809909	A	1	16	32.44	[10, 0, 6, 0]	AG	0.38	24	29.58	[24, 0, 0, 0]	-	0	intron	ZRSR2	intron	NONHSAT136364	SINE	AluSx
chrX	15813968	A	1	31	34.52	[24, 0, 7, 0]	AG	0.23	27	30.7	[27, 0, 0, 0]	-	0	intron	ZRSR2	intron	NONHSAT136364	SINE	AluSg
chrX	15854759	A	0	14	35.64	[10, 0, 4, 0]	AG	0.29	19	30.26	[19, 0, 0, 0]	-	0	intron	AP1S2	intron	NONHSAT136366	SINE	AluJr
chrX	15854835	A	0	17	37.29	[14, 0, 3, 0]	AG	0.18	29	30.48	[29, 0, 0, 0]	-	0	intron	AP1S2	intron	NONHSAT136366	SINE	AluJr
chrX	15854883	A	0	10	38.9	[7, 0, 3, 0]	AG	0.3	26	30.5	[26, 0, 0, 0]	-	0	intron	AP1S2	intron	NONHSAT136366	SINE	AluJr
chrX	15855135	A	0	40	37.08	[12, 0, 28, 0]	AG	0.7	37	30.08	[37, 0, 0, 0]	-	0	intron	AP1S2	intron	NONHSAT136366	SINE	FLAM_A
chrX	15857742	A	0	40	34.12	[29, 0, 11, 0]	AG	0.28	17	31.12	[17, 0, 0, 0]	-	0	intron	AP1S2	intron	NONHSAT136366	SINE	AluJb
chrX	15857891	A	0	16	36.25	[9, 0, 7, 0]	AG	0.44	16	30.75	[16, 0, 0, 0]	-	0	intron	AP1S2	intron	NONHSAT136366	SINE	AluJb
chrX	15857892	A	0	17	35.65	[14, 0, 3, 0]	AG	0.18	16	29.5	[16, 0, 0, 0]	-	0	intron	AP1S2	intron	NONHSAT136366	SINE	AluJb
chrX	16185514	A	0	13	36.08	[10, 3, 0, 0]	AC	0.23	37	29.81	[37, 0, 0, 0]	-	0	-	-	intron	NONHSAT136370	-	-
chrX	23729290	A	0	10	36.9	[7, 0, 3, 0]	AG	0.3	36	30.17	[36, 0, 0, 0]	-	0	intron	ACOT9	intron	NONHSAT136490	SINE	AluSz
chrX	24093873	A	1	459	37.54	[391, 0, 68, 0]	AG	0.15	28	30.14	[28, 0, 0, 0]	-	0	intron	EIF2S3	intron	NONHSAT136503	SINE	AluJr
chrX	24093954	A	1	764	37.4	[599, 1, 164, 0]	AG	0.21	22	29.91	[22, 0, 0, 0]	-	0	intron	EIF2S3	intron	NONHSAT136503	SINE	AluJr
chrX	24094073	A	1	544	36.56	[437, 0, 107, 0]	AG	0.2	31	30.61	[31, 0, 0, 0]	-	0	intron	EIF2S3	intron	NONHSAT136503	SINE	AluJr
chrX	24094083	A	1	535	36.87	[478, 0, 57, 0]	AG	0.11	34	31.38	[34, 0, 0, 0]	-	0	intron	EIF2S3	intron	NONHSAT136503	SINE	AluJr
chrX	30716565	A	1	12	35.33	[9, 0, 3, 0]	AG	0.25	14	30.43	[14, 0, 0, 0]	-	0	intron	GK	intron	NONHSAT136575	SINE	AluY
chrX	30741833	A	1	13	37.31	[10, 0, 3, 0]	AG	0.23	32	30.44	[32, 0, 0, 0]	-	0	intron	GK	-	-	SINE	AluJb
chrX	30741958	A	1	25	37.36	[20, 0, 5, 0]	AG	0.2	44	30.14	[44, 0, 0, 0]	-	0	intron	GK	-	-	SINE	AluJb
chrX	30741959	A	1	23	37.48	[19, 0, 4, 0]	AG	0.17	39	30.05	[39, 0, 0, 0]	-	0	intron	GK	-	-	SINE	AluJb
chrX	42222656	A	1	14	37.79	[10, 0, 0, 4]	AT	0.29	24	31.17	[24, 0, 0, 0]	-	0	-	-	intron	NONHSAT136757	LINE	L1MEf
chrX	46407512	A	1	103	36.06	[91, 0, 12, 0]	AG	0.12	38	29.95	[38, 0, 0, 0]	-	0	exon	ZNF674-AS1	exon	NONHSAT136839	SINE	AluJr
chrX	46479621	A	0	13	35.62	[6, 0, 7, 0]	AG	0.54	26	30.65	[26, 0, 0, 0]	-	0	intron	SLC9A7	intron$intron	NONHSAT136844$NONHSAT136845	SINE	AluJb
chrX	46479840	A	0	13	37.15	[10, 0, 3, 0]	AG	0.23	23	30.22	[23, 0, 0, 0]	-	0	intron	SLC9A7	intron$intron	NONHSAT136844$NONHSAT136845	SINE	AluJb
chrX	46496724	A	0	21	35.29	[17, 0, 4, 0]	AG	0.19	33	30.39	[33, 0, 0, 0]	-	0	intron	SLC9A7	intron	NONHSAT136845	SINE	MIRb
chrX	47515668	A	0	40	36.75	[31, 0, 9, 0]	AG	0.23	28	29	[28, 0, 0, 0]	-	0	intron	UXT	intron	NONHSAT136890	SINE	FAM
chrX	48341920	A	1	14	38	[3, 0, 11, 0]	AG	0.79	25	30.96	[25, 0, 0, 0]	-	0	intron	FTSJ1	intron	NONHSAT136932	SINE	AluJb
chrX	48342640	A	1	11	37	[8, 0, 3, 0]	AG	0.27	42	30.19	[42, 0, 0, 0]	-	0	intron	FTSJ1	intron	NONHSAT136932	SINE	AluSx1
chrX	48343955	A	1	21	37.19	[18, 0, 3, 0]	AG	0.14	36	29.53	[36, 0, 0, 0]	-	0	intron	FTSJ1	intron	NONHSAT136932	SINE	AluJr
chrX	48343990	A	1	19	35.58	[15, 0, 4, 0]	AG	0.21	26	29.96	[26, 0, 0, 0]	-	0	intron	FTSJ1	intron	NONHSAT136932	SINE	AluJr
chrX	48436762	A	1	27	33.89	[24, 0, 3, 0]	AG	0.11	14	28.43	[14, 0, 0, 0]	-	0	3UTR	RBM3	exon	NONHSAT136940	SINE	AluSx1
chrX	48438849	A	1	62	36.21	[51, 0, 11, 0]	AG	0.18	28	30.68	[28, 0, 0, 0]	-	0	3UTR	RBM3	-	-	SINE	AluSx1
chrX	48438859	A	1	48	36.6	[40, 0, 8, 0]	AG	0.17	37	29.92	[37, 0, 0, 0]	-	0	3UTR	RBM3	-	-	SINE	AluSx1
chrX	48945731	A	0	14	37	[9, 0, 5, 0]	AG	0.36	50	30.72	[50, 0, 0, 0]	-	0	intron	WDR45	intron	NONHSAT136992	SINE	AluJr
chrX	48945777	A	0	12	38.25	[8, 0, 4, 0]	AG	0.33	43	30	[43, 0, 0, 0]	-	0	intron	WDR45	intron	NONHSAT136992	SINE	AluJr
chrX	49009361	A	0	11	38.55	[8, 0, 3, 0]	AG	0.27	29	29.69	[29, 0, 0, 0]	-	0	-	-	intron	NONHSAT136996	SINE	AluJb
chrX	53189785	T	1	31	33.1	[0, 0, 5, 26]	TG	0.16	23	28.87	[0, 0, 0, 23]	-	0	-	-	intron$intron	NONHSAT137138$NONHSAT137151	LTR	HERVK3-int
chrX	54587196	A	1	94	35.55	[35, 0, 59, 0]	AG	0.63	30	30.47	[30, 0, 0, 0]	-	0	3UTR	GNL3L	intron$intron	NONHSAT137227$NONHSAT137226	SINE	AluSq2
chrX	54587210	A	1	76	35.79	[68, 0, 8, 0]	AG	0.11	16	29.88	[16, 0, 0, 0]	-	0	3UTR	GNL3L	intron$intron	NONHSAT137227$NONHSAT137226	SINE	AluSq2
chrX	54587219	A	1	68	36.65	[40, 0, 28, 0]	AG	0.41	14	30.86	[14, 0, 0, 0]	-	0	3UTR	GNL3L	intron$intron	NONHSAT137227$NONHSAT137226	SINE	AluSq2
chrX	54587340	A	1	55	37.22	[48, 0, 7, 0]	AG	0.13	32	30.31	[32, 0, 0, 0]	-	0	3UTR	GNL3L	intron$intron	NONHSAT137227$NONHSAT137226	SINE	AluSq2
chrX	54587350	A	1	60	37.37	[41, 0, 19, 0]	AG	0.32	25	30.2	[25, 0, 0, 0]	-	0	3UTR	GNL3L	intron$intron	NONHSAT137227$NONHSAT137226	SINE	AluSq2
chrX	54587352	A	1	60	37.8	[41, 0, 19, 0]	AG	0.32	34	30.21	[34, 0, 0, 0]	-	0	3UTR	GNL3L	intron$intron	NONHSAT137227$NONHSAT137226	SINE	AluSq2
chrX	54587353	A	1	59	37.8	[42, 0, 17, 0]	AG	0.29	32	31.25	[32, 0, 0, 0]	-	0	3UTR	GNL3L	intron$intron	NONHSAT137227$NONHSAT137226	SINE	AluSq2
chrX	54587362	A	1	65	36.32	[53, 0, 12, 0]	AG	0.18	22	29.86	[22, 0, 0, 0]	-	0	3UTR	GNL3L	intron$intron	NONHSAT137227$NONHSAT137226	SINE	AluSq2
chrX	54587425	A	1	39	35.82	[20, 0, 19, 0]	AG	0.49	27	29.44	[27, 0, 0, 0]	-	0	3UTR	GNL3L	intron$intron	NONHSAT137227$NONHSAT137226	SINE	AluSq2
chrX	54587426	A	1	39	35.54	[33, 0, 6, 0]	AG	0.15	18	28.78	[18, 0, 0, 0]	-	0	3UTR	GNL3L	intron$intron	NONHSAT137227$NONHSAT137226	SINE	AluSq2
chrX	54588741	A	1	137	35.35	[105, 0, 32, 0]	AG	0.23	41	29.95	[41, 0, 0, 0]	-	0	3UTR	GNL3L	exon$exon	NONHSAT137227$NONHSAT137226	SINE	AluSx1
chrX	54589084	A	1	103	37.05	[77, 0, 26, 0]	AG	0.25	35	30.54	[35, 0, 0, 0]	-	0	3UTR	GNL3L	exon$exon	NONHSAT137227$NONHSAT137226	SINE	AluSx
chrX	54589105	A	1	91	36.93	[80, 0, 11, 0]	AG	0.12	41	29.8	[41, 0, 0, 0]	-	0	3UTR	GNL3L	exon$exon	NONHSAT137227$NONHSAT137226	SINE	AluSx
chrX	54589106	A	1	89	36.69	[55, 0, 34, 0]	AG	0.38	43	29.93	[43, 0, 0, 0]	-	0	3UTR	GNL3L	exon$exon	NONHSAT137227$NONHSAT137226	SINE	AluSx
chrX	54589111	A	1	85	35.86	[73, 0, 12, 0]	AG	0.14	35	30.34	[35, 0, 0, 0]	-	0	3UTR	GNL3L	exon$exon	NONHSAT137227$NONHSAT137226	SINE	AluSx
chrX	54589119	A	1	78	36.67	[66, 0, 12, 0]	AG	0.15	32	31	[32, 0, 0, 0]	-	0	3UTR	GNL3L	exon$exon	NONHSAT137227$NONHSAT137226	SINE	AluSx
chrX	54589141	A	1	52	34.92	[33, 0, 19, 0]	AG	0.37	31	30.03	[31, 0, 0, 0]	-	0	3UTR	GNL3L	exon$exon	NONHSAT137227$NONHSAT137226	SINE	AluSx
chrX	54589181	A	1	45	33.96	[40, 0, 5, 0]	AG	0.11	26	28.65	[26, 0, 0, 0]	-	0	3UTR	GNL3L	exon$exon	NONHSAT137227$NONHSAT137226	SINE	AluSx
chrX	54589214	A	1	63	35.11	[54, 0, 9, 0]	AG	0.14	27	29.93	[27, 0, 0, 0]	-	0	3UTR	GNL3L	exon$exon	NONHSAT137227$NONHSAT137226	SINE	AluSx
chrX	56041470	A	1	42	37.05	[37, 0, 5, 0]	AG	0.12	31	30.32	[31, 0, 0, 0]	-	0	-	-	intron$exon	NONHSAT137261$NONHSAT137260	LINE	L1PA11
chrX	56064708	A	1	17	32.88	[14, 0, 3, 0]	AG	0.18	37	31.3	[37, 0, 0, 0]	-	0	-	-	intron	NONHSAT137261	LINE	L1PA11
chrX	56314407	A	1	28	36.57	[25, 0, 3, 0]	AG	0.11	23	29.09	[23, 0, 0, 0]	-	0	-	-	exon	NONHSAT137266	SINE	AluSx3
chrX	56314523	A	1	21	37.33	[18, 0, 3, 0]	AG	0.14	38	30.39	[38, 0, 0, 0]	-	0	-	-	exon	NONHSAT137266	SINE	AluSx3
chrX	67734767	A	1	11	36.18	[8, 0, 3, 0]	AG	0.27	33	31.73	[33, 0, 0, 0]	-	0	intron	YIPF6	intron$exon	NONHSAT137373$NONHSAT137372	SINE	AluJb
chrX	69689083	A	1	16	37.38	[13, 0, 3, 0]	AG	0.19	38	29.84	[38, 0, 0, 0]	-	0	intron	DLG3	intron	NONHSAT137412	SINE	AluJr
chrX	70416773	A	0	15	36.87	[10, 0, 5, 0]	AG	0.33	46	29.96	[46, 0, 0, 0]	-	0	-	-	intron	NONHSAT137434	SINE	AluJb
chrX	70416817	A	0	13	36.69	[5, 0, 8, 0]	AG	0.62	33	28.03	[33, 0, 0, 0]	-	0	-	-	intron	NONHSAT137434	SINE	AluJb
chrX	70416852	A	0	16	35.75	[13, 0, 3, 0]	AG	0.19	30	29.9	[30, 0, 0, 0]	-	0	-	-	intron	NONHSAT137434	SINE	AluJb
chrX	70512282	A	1	15	36.8	[11, 0, 4, 0]	AG	0.27	20	29.75	[20, 0, 0, 0]	-	0	intron	NONO	intron$intron	NONHSAT137439$NONHSAT137440	SINE	AluSq
chrX	71555595	A	0	16	37.94	[12, 0, 4, 0]	AG	0.25	36	30	[36, 0, 0, 0]	-	0	intron	HDAC8	intron	NONHSAT137498	SINE	AluJr
chrX	71556794	A	0	12	36.33	[9, 0, 3, 0]	AG	0.25	40	31.07	[40, 0, 0, 0]	-	0	intron	HDAC8	intron	NONHSAT137498	SINE	AluJb
chrX	73046088	G	0	841	37.62	[108, 0, 733, 0]	GA	0.13	21	28.1	[0, 0, 21, 0]	-	0	exon	XIST	exon$exon$exon$intron$exon$exon$exon$exon$exon$exon$exon$exon$exon$exon$exon$intron$exon	NONHSAT137544$NONHSAT137545$NONHSAT137546$NONHSAT137540$NONHSAT137541$NONHSAT137542$NONHSAT137543$NONHSAT137553$NONHSAT137552$NONHSAT137551$NONHSAT137550$NONHSAT137548$NONHSAT137549$NONHSAT137555$NONHSAT147734$NONHSAT147735$NONHSAT147736	-	-
chrX	73171983	A	1	12	34.17	[6, 0, 6, 0]	AG	0.5	26	30.92	[26, 0, 0, 0]	-	0	intron	JPX	exon$intron$intron$intron$intron$intron$intron$intron$intron	NONHSAT137578$NONHSAT137568$NONHSAT137569$NONHSAT137575$NONHSAT137567$NONHSAT137571$NONHSAT137572$NONHSAT137566$NONHSAT137574	SINE	AluSx3
chrX	73177223	A	1	15	36.27	[9, 0, 6, 0]	AG	0.4	20	31.1	[20, 0, 0, 0]	-	0	intron	JPX	intron$intron$intron$intron$intron$intron$intron$intron	NONHSAT137568$NONHSAT137569$NONHSAT137575$NONHSAT137567$NONHSAT137571$NONHSAT137572$NONHSAT137566$NONHSAT137574	SINE	FRAM
chrX	73177259	A	1	11	36	[7, 0, 4, 0]	AG	0.36	25	29.96	[25, 0, 0, 0]	-	0	intron	JPX	intron$intron$intron$intron$intron$intron$intron$intron	NONHSAT137568$NONHSAT137569$NONHSAT137575$NONHSAT137567$NONHSAT137571$NONHSAT137572$NONHSAT137566$NONHSAT137574	SINE	FRAM
chrX	73177333	A	1	12	35.75	[8, 0, 4, 0]	AG	0.33	33	29.85	[33, 0, 0, 0]	-	0	intron	JPX	intron$intron$intron$intron$intron$intron$intron$intron	NONHSAT137568$NONHSAT137569$NONHSAT137575$NONHSAT137567$NONHSAT137571$NONHSAT137572$NONHSAT137566$NONHSAT137574	SINE	FRAM
chrX	73177345	A	1	15	37.13	[10, 0, 5, 0]	AG	0.33	29	30.31	[29, 0, 0, 0]	-	0	intron	JPX	intron$intron$intron$intron$intron$intron$intron$intron	NONHSAT137568$NONHSAT137569$NONHSAT137575$NONHSAT137567$NONHSAT137571$NONHSAT137572$NONHSAT137566$NONHSAT137574	SINE	FRAM
chrX	73189468	A	1	18	36.28	[11, 0, 7, 0]	AG	0.39	39	30.1	[39, 0, 0, 0]	-	0	intron	JPX	intron$intron$intron$intron$intron$intron$intron$intron	NONHSAT137568$NONHSAT137569$NONHSAT137575$NONHSAT137567$NONHSAT137571$NONHSAT137572$NONHSAT137566$NONHSAT137574	SINE	AluSg
chrX	73189471	A	1	17	36.47	[4, 0, 13, 0]	AG	0.76	30	30.87	[30, 0, 0, 0]	-	0	intron	JPX	intron$intron$intron$intron$intron$intron$intron$intron	NONHSAT137568$NONHSAT137569$NONHSAT137575$NONHSAT137567$NONHSAT137571$NONHSAT137572$NONHSAT137566$NONHSAT137574	SINE	AluSg
chrX	73200509	A	1	11	34.82	[8, 0, 3, 0]	AG	0.27	27	30.07	[27, 0, 0, 0]	-	0	intron	JPX	intron$intron$intron$intron$intron$intron$intron$intron	NONHSAT137568$NONHSAT137569$NONHSAT137575$NONHSAT137567$NONHSAT137571$NONHSAT137572$NONHSAT137566$NONHSAT137574	SINE	AluY
chrX	73211805	A	1	14	38.14	[11, 0, 3, 0]	AG	0.21	23	29.91	[23, 0, 0, 0]	-	0	intron	JPX	exon$intron$intron$intron$intron$intron$intron$intron$intron	NONHSAT137582$NONHSAT137568$NONHSAT137569$NONHSAT137575$NONHSAT137567$NONHSAT137571$NONHSAT137572$NONHSAT137566$NONHSAT137574	SINE	AluSz6
chrX	73211815	A	1	14	36.14	[5, 0, 9, 0]	AG	0.64	21	28.19	[21, 0, 0, 0]	-	0	intron	JPX	exon$intron$intron$intron$intron$intron$intron$intron$intron	NONHSAT137582$NONHSAT137568$NONHSAT137569$NONHSAT137575$NONHSAT137567$NONHSAT137571$NONHSAT137572$NONHSAT137566$NONHSAT137574	SINE	AluSz6
chrX	73211817	A	1	14	37.14	[6, 0, 8, 0]	AG	0.57	22	30.95	[22, 0, 0, 0]	-	0	intron	JPX	exon$intron$intron$intron$intron$intron$intron$intron$intron	NONHSAT137582$NONHSAT137568$NONHSAT137569$NONHSAT137575$NONHSAT137567$NONHSAT137571$NONHSAT137572$NONHSAT137566$NONHSAT137574	SINE	AluSz6
chrX	73211851	A	1	10	38	[5, 0, 5, 0]	AG	0.5	37	30.46	[37, 0, 0, 0]	-	0	intron	JPX	exon$intron$intron$intron$intron$intron$intron$intron$intron	NONHSAT137582$NONHSAT137568$NONHSAT137569$NONHSAT137575$NONHSAT137567$NONHSAT137571$NONHSAT137572$NONHSAT137566$NONHSAT137574	SINE	AluSz6
chrX	73211913	A	1	14	35.21	[9, 0, 5, 0]	AG	0.36	29	30.41	[29, 0, 0, 0]	-	0	intron	JPX	exon$intron$intron$intron$intron$intron$intron$intron$intron	NONHSAT137582$NONHSAT137568$NONHSAT137569$NONHSAT137575$NONHSAT137567$NONHSAT137571$NONHSAT137572$NONHSAT137566$NONHSAT137574	SINE	AluSz6
chrX	73218886	A	1	82	36.91	[73, 0, 9, 0]	AG	0.11	23	31.04	[23, 0, 0, 0]	-	0	intron	JPX	intron$intron$intron$intron$exon$exon$exon$exon$exon	NONHSAT137583$NONHSAT137568$NONHSAT137569$NONHSAT137575$NONHSAT137567$NONHSAT137571$NONHSAT137572$NONHSAT137566$NONHSAT137574	SINE	AluSp
chrX	73227460	A	1	21	36.81	[18, 0, 3, 0]	AG	0.14	26	30.42	[26, 0, 0, 0]	-	0	intron	JPX	-	-	SINE	AluSz
chrX	73228770	A	2	11	35.36	[8, 0, 3, 0]	AG	0.27	33	28.27	[33, 0, 0, 0]	-	0	intron	JPX	intron	NONHSAT137581	SINE	AluSz
chrX	73393931	T	1	11	38	[0, 11, 0, 0]	TC	1	25	30.48	[0, 0, 0, 25]	-	0	-	-	-	-	-	-
chrX	73416925	A	0	103	37.66	[82, 0, 21, 0]	AG	0.2	38	30.5	[38, 0, 0, 0]	-	0	intron	FTX	intron$intron$intron$intron	NONHSAT137588$NONHSAT137581$NONHSAT137593$NONHSAT137589	LINE	L1MA9
chrX	73416963	A	0	109	36.55	[61, 0, 48, 0]	AG	0.44	36	30.17	[36, 0, 0, 0]	-	0	intron	FTX	intron$intron$intron$intron	NONHSAT137588$NONHSAT137581$NONHSAT137593$NONHSAT137589	LINE	L1MA9
chrX	73416986	A	0	87	36.77	[48, 0, 39, 0]	AG	0.45	40	30.8	[40, 0, 0, 0]	-	0	intron	FTX	intron$intron$intron$intron	NONHSAT137588$NONHSAT137581$NONHSAT137593$NONHSAT137589	LINE	L1MA9
chrX	73417037	A	0	81	37.48	[45, 0, 36, 0]	AG	0.44	36	30.81	[36, 0, 0, 0]	-	0	intron	FTX	intron$intron$intron$intron	NONHSAT137588$NONHSAT137581$NONHSAT137593$NONHSAT137589	LINE	L1MA9
chrX	73417042	A	0	82	38.54	[62, 0, 20, 0]	AG	0.24	33	30.7	[33, 0, 0, 0]	-	0	intron	FTX	intron$intron$intron$intron	NONHSAT137588$NONHSAT137581$NONHSAT137593$NONHSAT137589	LINE	L1MA9
chrX	73417059	A	0	73	37.71	[50, 0, 23, 0]	AG	0.32	40	28.93	[40, 0, 0, 0]	-	0	intron	FTX	intron$intron$intron$intron	NONHSAT137588$NONHSAT137581$NONHSAT137593$NONHSAT137589	LINE	L1MA9
chrX	73417063	A	0	70	37.71	[62, 0, 8, 0]	AG	0.11	44	30.41	[44, 0, 0, 0]	-	0	intron	FTX	intron$intron$intron$intron	NONHSAT137588$NONHSAT137581$NONHSAT137593$NONHSAT137589	LINE	L1MA9
chrX	73417079	A	0	62	38.26	[54, 0, 8, 0]	AG	0.13	45	30.69	[45, 0, 0, 0]	-	0	intron	FTX	intron$intron$intron$intron	NONHSAT137588$NONHSAT137581$NONHSAT137593$NONHSAT137589	LINE	L1MA9
chrX	73417080	A	0	63	38.46	[50, 0, 13, 0]	AG	0.21	49	31.1	[49, 0, 0, 0]	-	0	intron	FTX	intron$intron$intron$intron	NONHSAT137588$NONHSAT137581$NONHSAT137593$NONHSAT137589	LINE	L1MA9
chrX	73417084	A	0	53	38.09	[40, 0, 13, 0]	AG	0.25	41	30.61	[41, 0, 0, 0]	-	0	intron	FTX	intron$intron$intron$intron	NONHSAT137588$NONHSAT137581$NONHSAT137593$NONHSAT137589	LINE	L1MA9
chrX	73417085	A	0	54	37.83	[43, 0, 11, 0]	AG	0.2	38	30.79	[38, 0, 0, 0]	-	0	intron	FTX	intron$intron$intron$intron	NONHSAT137588$NONHSAT137581$NONHSAT137593$NONHSAT137589	LINE	L1MA9
chrX	73417097	A	0	47	38.34	[40, 0, 7, 0]	AG	0.15	42	30.86	[42, 0, 0, 0]	-	0	intron	FTX	intron$intron$intron$intron	NONHSAT137588$NONHSAT137581$NONHSAT137593$NONHSAT137589	LINE	L1MA9
chrX	73417103	A	0	44	37.91	[35, 0, 9, 0]	AG	0.2	38	29.74	[38, 0, 0, 0]	-	0	intron	FTX	intron$intron$intron$intron	NONHSAT137588$NONHSAT137581$NONHSAT137593$NONHSAT137589	LINE	L1MA9
chrX	73417105	A	0	46	37.96	[37, 0, 9, 0]	AG	0.2	39	30.62	[39, 0, 0, 0]	-	0	intron	FTX	intron$intron$intron$intron	NONHSAT137588$NONHSAT137581$NONHSAT137593$NONHSAT137589	LINE	L1MA9
chrX	73417106	A	0	43	38.16	[31, 0, 12, 0]	AG	0.28	38	31.68	[38, 0, 0, 0]	-	0	intron	FTX	intron$intron$intron$intron	NONHSAT137588$NONHSAT137581$NONHSAT137593$NONHSAT137589	LINE	L1MA9
chrX	73417132	A	0	42	37.52	[37, 0, 5, 0]	AG	0.12	35	30.17	[35, 0, 0, 0]	-	0	intron	FTX	intron$intron$intron$intron	NONHSAT137588$NONHSAT137581$NONHSAT137593$NONHSAT137589	LINE	L1MA9
chrX	73419961	A	0	71	37.82	[37, 0, 34, 0]	AG	0.48	34	29.85	[34, 0, 0, 0]	-	0	intron	FTX	intron$intron$intron$intron	NONHSAT137588$NONHSAT137581$NONHSAT137593$NONHSAT137589	LINE	L1MC2
chrX	73421601	A	0	106	37.96	[88, 0, 18, 0]	AG	0.17	32	30.28	[32, 0, 0, 0]	-	0	intron	FTX	intron$intron$intron$intron$exon$exon	NONHSAT137581$NONHSAT137593$NONHSAT137588$NONHSAT137589$NONHSAT137607$NONHSAT137606	LINE	L1MB7
chrX	73421606	A	0	102	37.74	[89, 0, 13, 0]	AG	0.13	31	30.06	[31, 0, 0, 0]	-	0	intron	FTX	intron$intron$intron$intron$exon$exon	NONHSAT137581$NONHSAT137593$NONHSAT137588$NONHSAT137589$NONHSAT137607$NONHSAT137606	LINE	L1MB7
chrX	73421607	A	0	105	37.9	[61, 0, 44, 0]	AG	0.42	31	29.32	[31, 0, 0, 0]	-	0	intron	FTX	intron$intron$intron$intron$exon$exon	NONHSAT137581$NONHSAT137593$NONHSAT137588$NONHSAT137589$NONHSAT137607$NONHSAT137606	LINE	L1MB7
chrX	73421646	A	0	78	36.14	[66, 0, 12, 0]	AG	0.15	28	30.57	[28, 0, 0, 0]	-	0	intron	FTX	intron$intron$intron$intron$exon$exon	NONHSAT137581$NONHSAT137593$NONHSAT137588$NONHSAT137589$NONHSAT137607$NONHSAT137606	LINE	L1MB7
chrX	73421652	A	0	86	36.34	[57, 0, 29, 0]	AG	0.34	29	31.76	[29, 0, 0, 0]	-	0	intron	FTX	intron$intron$intron$intron$exon$exon	NONHSAT137581$NONHSAT137593$NONHSAT137588$NONHSAT137589$NONHSAT137607$NONHSAT137606	LINE	L1MB7
chrX	73421663	A	0	91	37.09	[53, 0, 38, 0]	AG	0.42	23	30.17	[23, 0, 0, 0]	-	0	intron	FTX	intron$intron$intron$intron$exon$exon	NONHSAT137581$NONHSAT137593$NONHSAT137588$NONHSAT137589$NONHSAT137607$NONHSAT137606	LINE	L1MB7
chrX	73421672	A	0	96	37.38	[61, 0, 35, 0]	AG	0.36	22	29.86	[22, 0, 0, 0]	-	0	intron	FTX	intron$intron$intron$intron$exon$exon	NONHSAT137581$NONHSAT137593$NONHSAT137588$NONHSAT137589$NONHSAT137607$NONHSAT137606	LINE	L1MB7
chrX	73421795	A	0	75	36.04	[49, 0, 26, 0]	AG	0.35	27	30.15	[27, 0, 0, 0]	-	0	intron	FTX	intron$intron$intron$intron$exon$exon	NONHSAT137581$NONHSAT137593$NONHSAT137588$NONHSAT137589$NONHSAT137607$NONHSAT137606	LINE	L1MB7
chrX	73428531	A	0	11	35.09	[5, 0, 6, 0]	AG	0.55	43	29.19	[43, 0, 0, 0]	-	0	intron	FTX	intron$intron$intron$intron$intron$intron	NONHSAT137581$NONHSAT137593$NONHSAT137588$NONHSAT137589$NONHSAT137607$NONHSAT137606	SINE	AluJb
chrX	73434114	A	0	24	36.38	[18, 0, 6, 0]	AG	0.25	43	30.98	[43, 0, 0, 0]	-	0	intron	FTX	intron$intron$intron$intron$intron$intron	NONHSAT137581$NONHSAT137593$NONHSAT137588$NONHSAT137589$NONHSAT137607$NONHSAT137606	SINE	AluSz
chrX	73434115	A	0	24	35.42	[21, 0, 3, 0]	AG	0.12	45	30.69	[45, 0, 0, 0]	-	0	intron	FTX	intron$intron$intron$intron$intron$intron	NONHSAT137581$NONHSAT137593$NONHSAT137588$NONHSAT137589$NONHSAT137607$NONHSAT137606	SINE	AluSz
chrX	73434273	A	0	30	36.8	[25, 0, 5, 0]	AG	0.17	45	29.44	[45, 0, 0, 0]	-	0	intron	FTX	intron$intron$intron$intron$intron$intron	NONHSAT137581$NONHSAT137593$NONHSAT137588$NONHSAT137589$NONHSAT137607$NONHSAT137606	SINE	AluSz
chrX	73441583	A	0	15	35.73	[10, 0, 5, 0]	AG	0.33	26	29.15	[26, 0, 0, 0]	-	0	intron	FTX	intron$intron$intron$intron$exon$intron$intron	NONHSAT137581$NONHSAT137593$NONHSAT137588$NONHSAT137589$NONHSAT137611$NONHSAT137607$NONHSAT137606	SINE	AluJb
chrX	73441672	A	0	11	36.55	[6, 0, 5, 0]	AG	0.45	33	30.82	[33, 0, 0, 0]	-	0	intron	FTX	intron$intron$intron$intron$exon$intron$intron	NONHSAT137581$NONHSAT137593$NONHSAT137588$NONHSAT137589$NONHSAT137611$NONHSAT137607$NONHSAT137606	SINE	AluJb
chrX	73442382	A	0	19	36	[6, 0, 13, 0]	AG	0.68	16	29.62	[16, 0, 0, 0]	-	0	intron	FTX	intron$intron$intron$intron$exon$intron$intron	NONHSAT137581$NONHSAT137593$NONHSAT137588$NONHSAT137589$NONHSAT137611$NONHSAT137607$NONHSAT137606	SINE	AluJo
chrX	73444858	A	0	28	37.04	[24, 0, 4, 0]	AG	0.14	33	30.42	[33, 0, 0, 0]	-	0	intron	FTX	intron$intron$intron$intron$exon$intron$intron	NONHSAT137581$NONHSAT137593$NONHSAT137588$NONHSAT137589$NONHSAT137611$NONHSAT137607$NONHSAT137606	SINE	AluJb
chrX	73481816	A	0	11	35.64	[7, 0, 4, 0]	AG	0.36	24	30.38	[24, 0, 0, 0]	-	0	intron	FTX	intron$intron$intron$intron$intron$intron$intron	NONHSAT137581$NONHSAT137593$NONHSAT137588$NONHSAT137589$NONHSAT137611$NONHSAT137607$NONHSAT137622	SINE	AluJo
chrX	73481819	A	0	10	35.8	[7, 0, 3, 0]	AG	0.3	25	29.68	[25, 0, 0, 0]	-	0	intron	FTX	intron$intron$intron$intron$intron$intron$intron	NONHSAT137581$NONHSAT137593$NONHSAT137588$NONHSAT137589$NONHSAT137611$NONHSAT137607$NONHSAT137622	SINE	AluJo
chrX	73481827	A	0	12	36.58	[4, 0, 8, 0]	AG	0.67	23	31.17	[23, 0, 0, 0]	-	0	intron	FTX	intron$intron$intron$intron$intron$intron$intron	NONHSAT137581$NONHSAT137593$NONHSAT137588$NONHSAT137589$NONHSAT137611$NONHSAT137607$NONHSAT137622	SINE	AluJo
chrX	73494834	A	0	23	37.17	[20, 0, 3, 0]	AG	0.13	28	30.75	[28, 0, 0, 0]	-	0	intron	FTX	intron$intron$intron$intron$exon$intron$intron$intron$intron	NONHSAT137581$NONHSAT137593$NONHSAT137588$NONHSAT137589$NONHSAT137611$NONHSAT137625$NONHSAT137626$NONHSAT137607$NONHSAT137622	DNA	MER58A
chrX	73494892	A	0	28	35.39	[21, 0, 7, 0]	AG	0.25	27	29.33	[27, 0, 0, 0]	-	0	intron	FTX	intron$intron$intron$intron$exon$intron$intron$intron$intron	NONHSAT137581$NONHSAT137593$NONHSAT137588$NONHSAT137589$NONHSAT137611$NONHSAT137625$NONHSAT137626$NONHSAT137607$NONHSAT137622	DNA	MER58A
chrX	73494893	A	0	28	37.29	[21, 0, 7, 0]	AG	0.25	30	29.93	[30, 0, 0, 0]	-	0	intron	FTX	intron$intron$intron$intron$exon$intron$intron$intron$intron	NONHSAT137581$NONHSAT137593$NONHSAT137588$NONHSAT137589$NONHSAT137611$NONHSAT137625$NONHSAT137626$NONHSAT137607$NONHSAT137622	DNA	MER58A
chrX	73495298	A	0	21	37.19	[18, 0, 3, 0]	AG	0.14	21	30.76	[21, 0, 0, 0]	-	0	intron	FTX	intron$intron$intron$intron$exon$intron$intron$intron$intron	NONHSAT137581$NONHSAT137593$NONHSAT137588$NONHSAT137589$NONHSAT137611$NONHSAT137625$NONHSAT137626$NONHSAT137607$NONHSAT137622	SINE	AluJr
chrX	73495303	A	0	15	38.4	[9, 0, 6, 0]	AG	0.4	23	29.91	[23, 0, 0, 0]	-	0	intron	FTX	intron$intron$intron$intron$exon$intron$intron$intron$intron	NONHSAT137581$NONHSAT137593$NONHSAT137588$NONHSAT137589$NONHSAT137611$NONHSAT137625$NONHSAT137626$NONHSAT137607$NONHSAT137622	SINE	AluJr
chrX	73495304	A	0	17	37	[14, 0, 3, 0]	AG	0.18	19	30.37	[19, 0, 0, 0]	-	0	intron	FTX	intron$intron$intron$intron$exon$intron$intron$intron$intron	NONHSAT137581$NONHSAT137593$NONHSAT137588$NONHSAT137589$NONHSAT137611$NONHSAT137625$NONHSAT137626$NONHSAT137607$NONHSAT137622	SINE	AluJr
chrX	73496322	A	0	10	35.8	[3, 0, 7, 0]	AG	0.7	27	31.26	[27, 0, 0, 0]	-	0	intron	FTX	intron$intron$intron$intron$exon$intron$intron$intron$intron	NONHSAT137581$NONHSAT137593$NONHSAT137588$NONHSAT137589$NONHSAT137611$NONHSAT137625$NONHSAT137626$NONHSAT137607$NONHSAT137622	SINE	AluSg
chrX	73496326	A	0	10	36.8	[6, 0, 4, 0]	AG	0.4	27	29.41	[27, 0, 0, 0]	-	0	intron	FTX	intron$intron$intron$intron$exon$intron$intron$intron$intron	NONHSAT137581$NONHSAT137593$NONHSAT137588$NONHSAT137589$NONHSAT137611$NONHSAT137625$NONHSAT137626$NONHSAT137607$NONHSAT137622	SINE	AluSg
chrX	73496335	A	0	11	36.09	[5, 0, 6, 0]	AG	0.55	31	31.16	[31, 0, 0, 0]	-	0	intron	FTX	intron$intron$intron$intron$exon$intron$intron$intron$intron	NONHSAT137581$NONHSAT137593$NONHSAT137588$NONHSAT137589$NONHSAT137611$NONHSAT137625$NONHSAT137626$NONHSAT137607$NONHSAT137622	SINE	AluSg
chrX	73496336	A	0	10	37.2	[7, 0, 3, 0]	AG	0.3	31	30.35	[31, 0, 0, 0]	-	0	intron	FTX	intron$intron$intron$intron$exon$intron$intron$intron$intron	NONHSAT137581$NONHSAT137593$NONHSAT137588$NONHSAT137589$NONHSAT137611$NONHSAT137625$NONHSAT137626$NONHSAT137607$NONHSAT137622	SINE	AluSg
chrX	73496867	A	0	31	36.1	[19, 0, 12, 0]	AG	0.39	36	29.33	[36, 0, 0, 0]	-	0	intron	FTX	intron$intron$intron$intron$exon$intron$intron$intron$intron	NONHSAT137581$NONHSAT137593$NONHSAT137588$NONHSAT137589$NONHSAT137611$NONHSAT137625$NONHSAT137626$NONHSAT137607$NONHSAT137622	SINE	AluJb
chrX	73496879	A	0	26	36.81	[20, 0, 6, 0]	AG	0.23	42	31.1	[42, 0, 0, 0]	-	0	intron	FTX	intron$intron$intron$intron$exon$intron$intron$intron$intron	NONHSAT137581$NONHSAT137593$NONHSAT137588$NONHSAT137589$NONHSAT137611$NONHSAT137625$NONHSAT137626$NONHSAT137607$NONHSAT137622	SINE	AluJb
chrX	73496906	A	0	16	37.81	[12, 0, 4, 0]	AG	0.25	45	31.07	[45, 0, 0, 0]	-	0	intron	FTX	intron$intron$intron$intron$exon$intron$intron$intron$intron	NONHSAT137581$NONHSAT137593$NONHSAT137588$NONHSAT137589$NONHSAT137611$NONHSAT137625$NONHSAT137626$NONHSAT137607$NONHSAT137622	SINE	AluJb
chrX	73497001	A	0	23	37.35	[10, 0, 13, 0]	AG	0.57	22	30.73	[22, 0, 0, 0]	-	0	intron	FTX	intron$intron$intron$intron$exon$intron$intron$intron$intron	NONHSAT137581$NONHSAT137593$NONHSAT137588$NONHSAT137589$NONHSAT137611$NONHSAT137625$NONHSAT137626$NONHSAT137607$NONHSAT137622	SINE	AluJb
chrX	73497025	A	0	40	35.77	[35, 0, 5, 0]	AG	0.12	19	29.68	[19, 0, 0, 0]	-	0	intron	FTX	intron$intron$intron$intron$exon$intron$intron$intron$intron	NONHSAT137581$NONHSAT137593$NONHSAT137588$NONHSAT137589$NONHSAT137611$NONHSAT137625$NONHSAT137626$NONHSAT137607$NONHSAT137622	SINE	AluJb
chrX	73497026	A	0	40	36.85	[36, 0, 4, 0]	AG	0.1	25	30.24	[25, 0, 0, 0]	-	0	intron	FTX	intron$intron$intron$intron$exon$intron$intron$intron$intron	NONHSAT137581$NONHSAT137593$NONHSAT137588$NONHSAT137589$NONHSAT137611$NONHSAT137625$NONHSAT137626$NONHSAT137607$NONHSAT137622	SINE	AluJb
chrX	73497044	A	0	44	35.95	[39, 0, 5, 0]	AG	0.11	42	31.31	[42, 0, 0, 0]	-	0	intron	FTX	intron$intron$intron$intron$exon$intron$intron$intron$intron	NONHSAT137581$NONHSAT137593$NONHSAT137588$NONHSAT137589$NONHSAT137611$NONHSAT137625$NONHSAT137626$NONHSAT137607$NONHSAT137622	SINE	AluJb
chrX	73497090	A	0	20	35.1	[11, 0, 9, 0]	AG	0.45	25	29.04	[25, 0, 0, 0]	-	0	intron	FTX	intron$intron$intron$intron$exon$intron$intron$intron$intron	NONHSAT137581$NONHSAT137593$NONHSAT137588$NONHSAT137589$NONHSAT137611$NONHSAT137625$NONHSAT137626$NONHSAT137607$NONHSAT137622	SINE	AluJb
chrX	73497658	A	0	28	37.14	[11, 0, 17, 0]	AG	0.61	22	30.32	[22, 0, 0, 0]	-	0	intron	FTX	intron$intron$intron$intron$exon$intron$intron$intron$intron	NONHSAT137581$NONHSAT137593$NONHSAT137588$NONHSAT137589$NONHSAT137611$NONHSAT137625$NONHSAT137626$NONHSAT137607$NONHSAT137622	SINE	AluJb
chrX	73497768	A	0	18	34.83	[13, 0, 5, 0]	AG	0.28	35	31.17	[35, 0, 0, 0]	-	0	intron	FTX	intron$intron$intron$intron$exon$intron$intron$intron$intron	NONHSAT137581$NONHSAT137593$NONHSAT137588$NONHSAT137589$NONHSAT137611$NONHSAT137625$NONHSAT137626$NONHSAT137607$NONHSAT137622	SINE	AluJb
chrX	73498326	A	0	19	37.89	[2, 0, 17, 0]	AG	0.89	24	30.88	[24, 0, 0, 0]	-	0	intron	FTX	intron$intron$intron$intron$exon$intron$exon$intron$intron$intron	NONHSAT137581$NONHSAT137593$NONHSAT137588$NONHSAT137589$NONHSAT137611$NONHSAT137625$NONHSAT137627$NONHSAT137626$NONHSAT137607$NONHSAT137622	SINE	AluSc
chrX	73498522	A	0	14	38.64	[2, 0, 12, 0]	AG	0.86	39	30.87	[39, 0, 0, 0]	-	0	intron	FTX	intron$intron$intron$intron$exon$intron$exon$intron$intron$intron	NONHSAT137581$NONHSAT137593$NONHSAT137588$NONHSAT137589$NONHSAT137611$NONHSAT137625$NONHSAT137627$NONHSAT137626$NONHSAT137607$NONHSAT137622	SINE	AluJo
chrX	73498526	A	0	14	37.86	[6, 0, 8, 0]	AG	0.57	40	30.4	[40, 0, 0, 0]	-	0	intron	FTX	intron$intron$intron$intron$exon$intron$exon$intron$intron$intron	NONHSAT137581$NONHSAT137593$NONHSAT137588$NONHSAT137589$NONHSAT137611$NONHSAT137625$NONHSAT137627$NONHSAT137626$NONHSAT137607$NONHSAT137622	SINE	AluJo
chrX	73498550	A	0	21	36.67	[18, 0, 3, 0]	AG	0.14	32	30.66	[32, 0, 0, 0]	-	0	intron	FTX	intron$intron$intron$intron$exon$intron$exon$intron$intron$intron	NONHSAT137581$NONHSAT137593$NONHSAT137588$NONHSAT137589$NONHSAT137611$NONHSAT137625$NONHSAT137627$NONHSAT137626$NONHSAT137607$NONHSAT137622	SINE	AluJo
chrX	73498995	A	0	15	34.93	[4, 0, 11, 0]	AG	0.73	29	31.17	[29, 0, 0, 0]	-	0	intron	FTX	intron$intron$intron$intron$exon$intron$exon$intron$intron$intron	NONHSAT137581$NONHSAT137593$NONHSAT137588$NONHSAT137589$NONHSAT137611$NONHSAT137625$NONHSAT137627$NONHSAT137626$NONHSAT137607$NONHSAT137622	SINE	FLAM_C
chrX	73499025	A	0	42	36.52	[34, 0, 8, 0]	AG	0.19	26	30.73	[26, 0, 0, 0]	-	0	intron	FTX	intron$intron$intron$intron$exon$intron$exon$intron$intron$intron	NONHSAT137581$NONHSAT137593$NONHSAT137588$NONHSAT137589$NONHSAT137611$NONHSAT137625$NONHSAT137627$NONHSAT137626$NONHSAT137607$NONHSAT137622	SINE	FLAM_C
chrX	73499028	A	0	40	36.77	[34, 0, 6, 0]	AG	0.15	29	30.69	[29, 0, 0, 0]	-	0	intron	FTX	intron$intron$intron$intron$exon$intron$exon$intron$intron$intron	NONHSAT137581$NONHSAT137593$NONHSAT137588$NONHSAT137589$NONHSAT137611$NONHSAT137625$NONHSAT137627$NONHSAT137626$NONHSAT137607$NONHSAT137622	SINE	FLAM_C
chrX	73499029	A	0	41	36.93	[35, 0, 6, 0]	AG	0.15	29	30.79	[29, 0, 0, 0]	-	0	intron	FTX	intron$intron$intron$intron$exon$intron$exon$intron$intron$intron	NONHSAT137581$NONHSAT137593$NONHSAT137588$NONHSAT137589$NONHSAT137611$NONHSAT137625$NONHSAT137627$NONHSAT137626$NONHSAT137607$NONHSAT137622	SINE	FLAM_C
chrX	77157245	A	1	42	37.57	[35, 1, 6, 0]	AG	0.15	30	31.47	[30, 0, 0, 0]	-	0	intron	COX7B	exon$intron$intron	NONHSAT137694$NONHSAT137695$NONHSAT137696	SINE	AluJr
chrX	77157468	A	1	43	36.81	[25, 0, 18, 0]	AG	0.42	33	30.36	[33, 0, 0, 0]	-	0	intron	COX7B	intron$intron$intron	NONHSAT137694$NONHSAT137695$NONHSAT137696	SINE	AluJr
chrX	77159892	A	1	24	37.21	[21, 0, 3, 0]	AG	0.12	23	29.65	[23, 0, 0, 0]	-	0	intron	COX7B	intron$intron	NONHSAT137694$NONHSAT137696	SINE	AluSx1
chrX	100075414	T	1	20	32.75	[0, 0, 3, 17]	TG	0.15	14	29.5	[0, 0, 0, 14]	-	0	CDS	CSTF2	exon	NONHSAT137899	-	-
chrX	100262831	A	0	15	38.93	[1, 0, 14, 0]	AG	0.93	20	29.7	[20, 0, 0, 0]	-	0	-	-	exon	NONHSAT137908	SINE	FLAM_A
chrX	100262833	A	0	16	37.44	[8, 0, 8, 0]	AG	0.5	22	30.09	[22, 0, 0, 0]	-	0	-	-	exon	NONHSAT137908	SINE	FLAM_A
chrX	100262835	A	0	19	37.79	[16, 0, 3, 0]	AG	0.16	24	30.29	[24, 0, 0, 0]	-	0	-	-	exon	NONHSAT137908	SINE	FLAM_A
chrX	100607932	A	0	16	38.25	[13, 0, 3, 0]	AG	0.19	28	30.04	[28, 0, 0, 0]	-	0	intron	BTK	intron	NONHSAT137918	SINE	AluSx
chrX	100649163	A	1	40	36.5	[34, 0, 6, 0]	AG	0.15	28	30.14	[28, 0, 0, 0]	-	0	intron$intron	RPL36A$RPL36A-HNRNPH2	intron$intron	NONHSAT137924$NONHSAT137922	SINE	AluSq2
chrX	100649877	A	1	20	36	[15, 0, 5, 0]	AG	0.25	22	30.64	[22, 0, 0, 0]	-	0	intron$intron	RPL36A$RPL36A-HNRNPH2	intron$intron	NONHSAT137924$NONHSAT137922	SINE	AluSx
chrX	100650045	A	1	42	36	[37, 0, 5, 0]	AG	0.12	27	30.19	[27, 0, 0, 0]	-	0	intron$intron	RPL36A$RPL36A-HNRNPH2	intron$intron	NONHSAT137924$NONHSAT137922	SINE	AluSx
chrX	103162083	A	0	27	37.52	[24, 0, 3, 0]	AG	0.11	37	29.97	[37, 0, 0, 0]	-	0	intron	MIR1256	intron	NONHSAT138077	LTR	MER101
chrX	103369171	A	0	13	36.08	[10, 0, 3, 0]	AG	0.23	36	30.33	[36, 0, 0, 0]	-	0	intron$exon	SLC25A53$LOC286437	exon	NONHSAT138089	SINE	AluJr
chrX	103369317	A	0	11	35.36	[6, 0, 5, 0]	AG	0.45	31	30	[31, 0, 0, 0]	-	0	intron$exon	SLC25A53$LOC286437	exon	NONHSAT138089	SINE	AluJr
chrX	110938631	A	1	10	35.2	[4, 0, 6, 0]	AG	0.6	24	30.42	[24, 0, 0, 0]	-	0	intron	ALG13	intron	NONHSAT138191	SINE	AluSp
chrX	110947008	A	1	16	36.88	[0, 0, 16, 0]	AG	1	33	30.61	[33, 0, 0, 0]	-	0	intron	ALG13	intron	NONHSAT138191	LINE	L1ME1
chrX	110947045	A	1	14	37.64	[5, 0, 9, 0]	AG	0.64	37	29.84	[37, 0, 0, 0]	-	0	intron	ALG13	intron	NONHSAT138191	LINE	L1ME1
chrX	110947047	A	1	15	36.07	[7, 0, 8, 0]	AG	0.53	37	30.3	[37, 0, 0, 0]	-	0	intron	ALG13	intron	NONHSAT138191	LINE	L1ME1
chrX	110947060	A	1	21	36.62	[16, 0, 5, 0]	AG	0.24	32	30.12	[32, 0, 0, 0]	-	0	intron	ALG13	intron	NONHSAT138191	LINE	L1ME1
chrX	110947068	A	1	18	38.22	[11, 0, 7, 0]	AG	0.39	25	30.4	[25, 0, 0, 0]	-	0	intron	ALG13	intron	NONHSAT138191	LINE	L1ME1
chrX	110947107	A	1	28	38.5	[24, 0, 4, 0]	AG	0.14	37	30.46	[37, 0, 0, 0]	-	0	intron	ALG13	intron	NONHSAT138191	LINE	L1ME1
chrX	110947109	A	1	30	38.03	[13, 0, 17, 0]	AG	0.57	28	30.11	[28, 0, 0, 0]	-	0	intron	ALG13	intron	NONHSAT138191	LINE	L1ME1
chrX	110947110	A	1	30	37.47	[0, 0, 30, 0]	AG	1	38	30.45	[38, 0, 0, 0]	-	0	intron	ALG13	intron	NONHSAT138191	LINE	L1ME1
chrX	110947165	A	1	17	38.24	[14, 0, 3, 0]	AG	0.18	26	30.85	[26, 0, 0, 0]	-	0	intron	ALG13	intron	NONHSAT138191	LINE	L1ME1
chrX	110947168	A	1	18	38.06	[0, 0, 17, 1]	AG	1	32	29.53	[32, 0, 0, 0]	-	0	intron	ALG13	intron	NONHSAT138191	LINE	L1ME1
chrX	110947194	A	1	24	38.29	[16, 0, 8, 0]	AG	0.33	34	29.06	[34, 0, 0, 0]	-	0	intron	ALG13	intron	NONHSAT138191	LINE	L1ME1
chrX	110947289	A	1	24	37.88	[21, 0, 3, 0]	AG	0.12	38	30.11	[38, 0, 0, 0]	-	0	intron	ALG13	intron	NONHSAT138191	LINE	L1ME1
chrX	110947679	A	1	12	38.42	[6, 0, 6, 0]	AG	0.5	39	30.51	[39, 0, 0, 0]	-	0	intron	ALG13	intron	NONHSAT138191	LINE	L1MB8
chrX	110947686	A	1	17	36.82	[14, 0, 3, 0]	AG	0.18	35	30.8	[35, 0, 0, 0]	-	0	intron	ALG13	intron	NONHSAT138191	LINE	L1MB8
chrX	110947977	A	1	13	39.46	[10, 0, 3, 0]	AG	0.23	26	30.58	[26, 0, 0, 0]	-	0	intron	ALG13	intron	NONHSAT138191	LINE	L1MB8
chrX	110949519	A	1	19	37.26	[16, 0, 3, 0]	AG	0.16	33	29.91	[33, 0, 0, 0]	-	0	intron	ALG13	intron	NONHSAT138191	SINE	AluY
chrX	110949747	A	1	13	35.77	[10, 0, 3, 0]	AG	0.23	24	30.46	[24, 0, 0, 0]	-	0	intron	ALG13	intron	NONHSAT138191	SINE	AluJo
chrX	110949789	A	1	12	37.42	[2, 0, 10, 0]	AG	0.83	43	30.49	[43, 0, 0, 0]	-	0	intron	ALG13	intron	NONHSAT138191	SINE	AluJo
chrX	110949860	A	1	12	36	[4, 0, 8, 0]	AG	0.67	14	28.29	[14, 0, 0, 0]	-	0	intron	ALG13	intron	NONHSAT138191	SINE	AluJo
chrX	110949876	A	1	11	35.45	[4, 0, 6, 1]	AG	0.6	17	28.06	[17, 0, 0, 0]	-	0	intron	ALG13	intron	NONHSAT138191	SINE	AluJo
chrX	115046558	A	0	11	38.18	[5, 0, 6, 0]	AG	0.55	29	29.93	[29, 0, 0, 0]	-	0	-	-	intron	NONHSAT138267	LINE	L1MA1
chrX	118672473	A	0	39	35.05	[35, 0, 4, 0]	AG	0.1	27	29.85	[27, 0, 0, 0]	-	0	3UTR	CXorf56	exon	NONHSAT138325	SINE	AluSx
chrX	118672493	A	0	21	34.57	[17, 0, 4, 0]	AG	0.19	20	28.15	[20, 0, 0, 0]	-	0	3UTR	CXorf56	exon	NONHSAT138325	SINE	AluSx
chrX	118672525	A	0	40	35.25	[25, 0, 15, 0]	AG	0.38	16	29.69	[16, 0, 0, 0]	-	0	3UTR	CXorf56	exon	NONHSAT138325	SINE	AluSx
chrX	118672535	A	0	61	34.54	[26, 0, 35, 0]	AG	0.57	22	30.68	[22, 0, 0, 0]	-	0	3UTR	CXorf56	exon	NONHSAT138325	SINE	AluSx
chrX	118672561	A	0	68	37.59	[60, 0, 8, 0]	AG	0.12	32	30.34	[32, 0, 0, 0]	-	0	3UTR	CXorf56	exon	NONHSAT138325	SINE	AluSx
chrX	118672577	A	0	65	37.35	[50, 0, 15, 0]	AG	0.23	24	30.12	[24, 0, 0, 0]	-	0	3UTR	CXorf56	exon	NONHSAT138325	SINE	AluSx
chrX	118672578	A	0	63	37.38	[54, 0, 9, 0]	AG	0.14	26	29.27	[26, 0, 0, 0]	-	0	3UTR	CXorf56	exon	NONHSAT138325	SINE	AluSx
chrX	118758427	A	0	38	36.11	[33, 0, 5, 0]	AG	0.13	31	30.29	[31, 0, 0, 0]	-	0	intron	SEPT6	intron	NONHSAT138330	SINE	AluSp
chrX	118758733	A	0	97	35.61	[84, 0, 13, 0]	AG	0.13	29	29.31	[29, 0, 0, 0]	-	0	intron	SEPT6	intron	NONHSAT138330	SINE	AluSc8
chrX	118758837	A	0	57	35.67	[51, 0, 6, 0]	AG	0.11	37	29.81	[37, 0, 0, 0]	-	0	intron	SEPT6	intron	NONHSAT138330	SINE	AluSc8
chrX	118758868	A	0	63	37.08	[53, 0, 10, 0]	AG	0.16	46	31	[46, 0, 0, 0]	-	0	intron	SEPT6	intron	NONHSAT138330	SINE	AluSc8
chrX	118758875	A	0	69	37.14	[58, 0, 11, 0]	AG	0.16	47	29.72	[47, 0, 0, 0]	-	0	intron	SEPT6	intron	NONHSAT138330	SINE	AluSc8
chrX	118758930	A	0	85	36.99	[66, 0, 19, 0]	AG	0.22	28	29.86	[28, 0, 0, 0]	-	0	intron	SEPT6	intron	NONHSAT138330	SINE	AluSc8
chrX	118758965	A	0	109	37.07	[67, 0, 42, 0]	AG	0.39	35	30.6	[35, 0, 0, 0]	-	0	intron	SEPT6	intron	NONHSAT138330	SINE	AluSc8
chrX	119008559	A	1	17	35.41	[14, 0, 3, 0]	AG	0.18	24	29.46	[24, 0, 0, 0]	-	0	intron	NDUFA1	intron	NONHSAT138341	SINE	AluSx1
chrX	120182940	C	1	12	37.67	[11, 1, 0, 0]	CA	0.92	49	29.04	[0, 49, 0, 0]	-	0	CDS	GLUD2	-	-	-	-
chrX	122741157	A	0	30	37.43	[27, 0, 3, 0]	AG	0.1	41	29.68	[41, 0, 0, 0]	-	0	intron	THOC2	intron	NONHSAT138424	SINE	AluJb
chrX	122741200	A	0	21	35.57	[10, 0, 11, 0]	AG	0.52	24	28.71	[24, 0, 0, 0]	-	0	intron	THOC2	intron	NONHSAT138424	SINE	AluJb
chrX	122741265	A	0	15	35.67	[10, 0, 5, 0]	AG	0.33	24	30.12	[24, 0, 0, 0]	-	0	intron	THOC2	intron	NONHSAT138424	SINE	AluJb
chrX	123042979	A	1	47	36.36	[38, 0, 9, 0]	AG	0.19	29	30.76	[29, 0, 0, 0]	-	0	exon,3UTR	XIAP	exon	NONHSAT138437	SINE	AluSz
chrX	123043008	A	1	72	37.17	[63, 0, 9, 0]	AG	0.12	27	30.04	[27, 0, 0, 0]	-	0	exon,3UTR	XIAP	exon	NONHSAT138437	SINE	AluSz
chrX	123043064	A	1	60	36.97	[54, 0, 6, 0]	AG	0.1	19	28.74	[19, 0, 0, 0]	-	0	exon,3UTR	XIAP	exon	NONHSAT138437	SINE	AluSz
chrX	123043081	A	1	54	36.11	[48, 0, 6, 0]	AG	0.11	31	29.06	[31, 0, 0, 0]	-	0	exon,3UTR	XIAP	exon	NONHSAT138437	SINE	AluSz
chrX	123043143	A	1	68	35.84	[59, 0, 9, 0]	AG	0.13	30	30.97	[30, 0, 0, 0]	-	0	exon,3UTR	XIAP	exon	NONHSAT138437	SINE	AluSz
chrX	123043155	A	1	89	35.98	[80, 0, 9, 0]	AG	0.1	28	28.46	[28, 0, 0, 0]	-	0	exon,3UTR	XIAP	exon	NONHSAT138437	SINE	AluSz
chrX	123045385	A	1	96	37.22	[82, 0, 14, 0]	AG	0.15	37	30.05	[37, 0, 0, 0]	-	0	exon,3UTR	XIAP	exon	NONHSAT138437	SINE	AluJo
chrX	123046440	A	1	60	35.97	[54, 0, 6, 0]	AG	0.1	39	30.28	[39, 0, 0, 0]	-	0	exon,3UTR	XIAP	exon	NONHSAT138437	SINE	AluJb
chrX	123046591	A	1	77	36.45	[16, 0, 61, 0]	AG	0.79	54	29.76	[54, 0, 0, 0]	-	0	exon,3UTR	XIAP	exon	NONHSAT138437	SINE	AluSz
chrX	123046642	A	1	69	36.62	[55, 0, 14, 0]	AG	0.2	37	29.3	[37, 0, 0, 0]	-	0	exon,3UTR	XIAP	exon$exon	NONHSAT138437$NONHSAT138442	SINE	AluSz
chrX	123046680	A	1	36	36.81	[26, 0, 10, 0]	AG	0.28	36	30.17	[36, 0, 0, 0]	-	0	exon,3UTR	XIAP	exon$exon	NONHSAT138437$NONHSAT138442	SINE	AluSz
chrX	123046686	A	1	36	37.17	[30, 0, 6, 0]	AG	0.17	39	30.44	[39, 0, 0, 0]	-	0	exon,3UTR	XIAP	exon$exon	NONHSAT138437$NONHSAT138442	SINE	AluSz
chrX	123046689	A	1	36	37.08	[24, 0, 12, 0]	AG	0.33	39	31.1	[39, 0, 0, 0]	-	0	exon,3UTR	XIAP	exon$exon	NONHSAT138437$NONHSAT138442	SINE	AluSz
chrX	123046695	A	1	34	36.26	[28, 0, 6, 0]	AG	0.18	39	30.62	[39, 0, 0, 0]	-	0	exon,3UTR	XIAP	exon$exon	NONHSAT138437$NONHSAT138442	SINE	AluSz
chrX	123046770	A	1	23	36.09	[16, 0, 7, 0]	AG	0.3	32	27.81	[32, 0, 0, 0]	-	0	exon,3UTR	XIAP	exon$exon	NONHSAT138437$NONHSAT138442	SINE	AluSz
chrX	123046865	A	1	40	36.67	[33, 0, 7, 0]	AG	0.17	33	30.03	[33, 0, 0, 0]	-	0	exon,3UTR	XIAP	exon$exon	NONHSAT138437$NONHSAT138442	SINE	AluSx
chrX	123047112	A	1	27	35.7	[20, 0, 7, 0]	AG	0.26	23	29.52	[23, 0, 0, 0]	-	0	exon,3UTR	XIAP	exon$exon	NONHSAT138437$NONHSAT138442	SINE	AluSx
chrX	123047165	A	1	36	36.28	[31, 0, 5, 0]	AG	0.14	24	29.58	[24, 0, 0, 0]	-	0	exon,3UTR	XIAP	exon$exon	NONHSAT138437$NONHSAT138442	SINE	AluSx
chrX	123047173	A	1	40	36.23	[36, 0, 4, 0]	AG	0.1	19	31.21	[19, 0, 0, 0]	-	0	exon,3UTR	XIAP	exon$exon	NONHSAT138437$NONHSAT138442	SINE	AluSx
chrX	130830581	A	0	14	38	[11, 0, 3, 0]	AG	0.21	34	29.79	[34, 0, 0, 0]	-	0	-	-	intron	NONHSAT138537	SINE	AluSz
chrX	130868075	A	0	10	38	[4, 0, 6, 0]	AG	0.6	30	30.13	[30, 0, 0, 0]	-	0	intron	LOC286467	intron$intron$intron	NONHSAT138541$NONHSAT138537$NONHSAT138539	-	-
chrX	130869097	A	0	11	36.73	[8, 0, 3, 0]	AG	0.27	37	30.62	[37, 0, 0, 0]	-	0	intron	LOC286467	intron$intron$intron	NONHSAT138541$NONHSAT138537$NONHSAT138539	-	-
chrX	130869098	A	0	11	37.09	[5, 0, 6, 0]	AG	0.55	39	29.97	[39, 0, 0, 0]	-	0	intron	LOC286467	intron$intron$intron	NONHSAT138541$NONHSAT138537$NONHSAT138539	-	-
chrX	131342251	A	0	24	37	[18, 0, 6, 0]	AG	0.25	33	30.48	[33, 0, 0, 0]	-	0	intron	RAP2C	intron	NONHSAT138560	-	-
chrX	133911499	A	0	17	36.53	[14, 0, 3, 0]	AG	0.18	28	30.71	[28, 0, 0, 0]	-	0	intron	FAM122B	intron$intron$intron	NONHSAT138646$NONHSAT138644$NONHSAT138645	SINE	AluJb
chrX	133911515	A	0	20	36.6	[13, 0, 7, 0]	AG	0.35	29	30.34	[29, 0, 0, 0]	-	0	intron	FAM122B	intron$intron$intron	NONHSAT138646$NONHSAT138644$NONHSAT138645	SINE	AluJb
chrX	133969707	A	1	11	38.64	[6, 0, 5, 0]	AG	0.45	25	31.16	[25, 0, 0, 0]	-	0	intron	FAM122C	intron	NONHSAT138650	SINE	AluJb
chrX	133974989	A	1	16	37.81	[13, 0, 3, 0]	AG	0.19	31	29.55	[31, 0, 0, 0]	-	0	intron	FAM122C	intron$intron	NONHSAT138651$NONHSAT138650	SINE	AluJo
chrX	133975090	A	1	15	35.4	[6, 0, 9, 0]	AG	0.6	25	29.72	[25, 0, 0, 0]	-	0	intron	FAM122C	intron$intron	NONHSAT138651$NONHSAT138650	SINE	AluJo
chrX	133975091	A	1	14	37.29	[9, 0, 5, 0]	AG	0.36	25	30.48	[25, 0, 0, 0]	-	0	intron	FAM122C	intron$intron	NONHSAT138651$NONHSAT138650	SINE	AluJo
chrX	133975101	A	1	13	35.77	[6, 0, 7, 0]	AG	0.54	27	30	[27, 0, 0, 0]	-	0	intron	FAM122C	intron$intron	NONHSAT138651$NONHSAT138650	SINE	AluJo
chrX	133975122	A	1	15	37.6	[7, 0, 8, 0]	AG	0.53	25	30.12	[25, 0, 0, 0]	-	0	intron	FAM122C	intron$intron	NONHSAT138651$NONHSAT138650	SINE	AluJo
chrX	133975157	A	1	10	34.6	[3, 0, 7, 0]	AG	0.7	21	29.29	[21, 0, 0, 0]	-	0	intron	FAM122C	intron$intron	NONHSAT138651$NONHSAT138650	SINE	AluJo
chrX	133975178	A	1	20	36.1	[15, 0, 5, 0]	AG	0.25	26	30.19	[26, 0, 0, 0]	-	0	intron	FAM122C	intron$intron	NONHSAT138651$NONHSAT138650	SINE	AluJo
chrX	133975198	A	1	25	37.6	[16, 0, 9, 0]	AG	0.36	24	29.29	[24, 0, 0, 0]	-	0	intron	FAM122C	intron$intron	NONHSAT138651$NONHSAT138650	SINE	AluJo
chrX	133975208	A	1	27	36.7	[23, 0, 4, 0]	AG	0.15	26	30.04	[26, 0, 0, 0]	-	0	intron	FAM122C	intron$intron	NONHSAT138651$NONHSAT138650	SINE	AluJo
chrX	133975228	A	1	21	36.43	[15, 0, 6, 0]	AG	0.29	25	30.44	[25, 0, 0, 0]	-	0	intron	FAM122C	intron$intron	NONHSAT138651$NONHSAT138650	SINE	AluJo
chrX	133975255	A	1	15	37.27	[10, 0, 5, 0]	AG	0.33	28	30.61	[28, 0, 0, 0]	-	0	intron	FAM122C	intron$intron	NONHSAT138651$NONHSAT138650	SINE	AluJo
chrX	133975267	A	1	18	37.56	[15, 0, 3, 0]	AG	0.17	25	29.04	[25, 0, 0, 0]	-	0	intron	FAM122C	intron$intron	NONHSAT138651$NONHSAT138650	SINE	AluJo
chrX	133978024	A	1	11	37.45	[7, 0, 4, 0]	AG	0.36	42	31.55	[42, 0, 0, 0]	-	0	intron	FAM122C	intron$intron	NONHSAT138651$NONHSAT138650	SINE	AluSx
chrX	133978054	A	1	11	38.09	[8, 0, 3, 0]	AG	0.27	53	30.28	[53, 0, 0, 0]	-	0	intron	FAM122C	intron$intron	NONHSAT138651$NONHSAT138650	SINE	AluSx
chrX	133978055	A	1	10	37.8	[7, 0, 3, 0]	AG	0.3	52	30.56	[52, 0, 0, 0]	-	0	intron	FAM122C	intron$intron	NONHSAT138651$NONHSAT138650	SINE	AluSx
chrX	133978058	A	1	10	37	[7, 0, 3, 0]	AG	0.3	44	30.02	[44, 0, 0, 0]	-	0	intron	FAM122C	intron$intron	NONHSAT138651$NONHSAT138650	SINE	AluSx
chrX	133978094	A	1	13	37.23	[9, 0, 4, 0]	AG	0.31	45	29.27	[45, 0, 0, 0]	-	0	intron	FAM122C	intron$intron	NONHSAT138651$NONHSAT138650	SINE	AluSx
chrX	133978143	A	1	19	37.47	[14, 0, 5, 0]	AG	0.26	49	30.39	[49, 0, 0, 0]	-	0	intron	FAM122C	intron$intron	NONHSAT138651$NONHSAT138650	SINE	AluSx
chrX	135300092	A	0	21	36.76	[17, 0, 4, 0]	AG	0.19	25	29	[25, 0, 0, 0]	-	0	intron,3UTR	MAP7D3	intron	NONHSAT138716	SINE	AluSz
chrX	135924321	A	0	12	37	[8, 0, 4, 0]	AG	0.33	34	29.12	[34, 0, 0, 0]	-	0	-	-	exon	NONHSAT138732	SINE	AluJo
chrX	148567508	A	0	38	37.45	[27, 0, 11, 0]	AG	0.29	34	29.59	[34, 0, 0, 0]	-	0	intron	IDS	intron	NONHSAT138928	LINE	L3
chrX	148567509	A	0	39	37.33	[33, 0, 6, 0]	AG	0.15	36	30.47	[36, 0, 0, 0]	-	0	intron	IDS	intron	NONHSAT138928	LINE	L3
chrX	154333476	A	1	11	34.82	[8, 0, 3, 0]	AG	0.27	38	30.03	[38, 0, 0, 0]	-	0	intron	BRCC3	-	-	-	-
chrX	154352282	A	1	32	35.44	[26, 0, 6, 0]	AG	0.19	32	29.06	[32, 0, 0, 0]	-	0	-	-	-	-	SINE	AluJb
chrX	154352358	A	1	28	36.96	[25, 0, 3, 0]	AG	0.11	33	29.82	[33, 0, 0, 0]	-	0	-	-	-	-	SINE	AluJb
chrX	154352362	A	1	30	35.53	[22, 0, 8, 0]	AG	0.27	32	29.44	[32, 0, 0, 0]	-	0	-	-	-	-	SINE	AluJb
chrX	154352372	A	1	26	36.92	[21, 0, 5, 0]	AG	0.19	38	28.84	[38, 0, 0, 0]	-	0	-	-	-	-	SINE	AluJb
chrX	154352505	A	1	10	38.1	[7, 0, 3, 0]	AG	0.3	22	30.05	[22, 0, 0, 0]	-	0	-	-	-	-	SINE	AluJb
chr12	1024065	A	0	12	35.17	[5, 0, 7, 0]	AG	0.58	29	30.48	[29, 0, 0, 0]	-	0	intron	RAD52	intron$intron$intron	NONHSAT025377$NONHSAT025375$NONHSAT025374	SINE	AluJb
chr12	1024079	A	0	11	35.45	[7, 0, 4, 0]	AG	0.36	27	30.96	[27, 0, 0, 0]	-	0	intron	RAD52	intron$intron$intron	NONHSAT025377$NONHSAT025375$NONHSAT025374	SINE	AluJb
chr12	1024080	A	0	13	33.62	[10, 0, 3, 0]	AG	0.23	23	29.61	[23, 0, 0, 0]	-	0	intron	RAD52	intron$intron$intron	NONHSAT025377$NONHSAT025375$NONHSAT025374	SINE	AluJb
chr12	1024106	A	0	25	37.76	[20, 0, 5, 0]	AG	0.2	33	30.3	[33, 0, 0, 0]	-	0	intron	RAD52	intron$intron$intron	NONHSAT025377$NONHSAT025375$NONHSAT025374	SINE	AluJb
chr12	1024107	A	0	25	37.64	[21, 0, 4, 0]	AG	0.16	30	30.07	[30, 0, 0, 0]	-	0	intron	RAD52	intron$intron$intron	NONHSAT025377$NONHSAT025375$NONHSAT025374	SINE	AluJb
chr12	1024973	T	2	15	35.07	[0, 5, 0, 10]	TC	0.33	32	31.28	[0, 0, 0, 32]	-	0	intron	RAD52	intron$intron$intron	NONHSAT025377$NONHSAT025375$NONHSAT025374	SINE	AluSx3
chr12	1038231	A	0	13	37.31	[1, 0, 12, 0]	AG	0.92	29	29.93	[29, 0, 0, 0]	-	0	intron	RAD52	intron$intron	NONHSAT025377$NONHSAT025374	SINE	AluJo
chr12	4677552	C	1	34	34.91	[0, 30, 0, 4]	CT	0.12	36	29.31	[0, 36, 0, 0]	-	0	-	-	intron$intron	NONHSAT025959$NONHSAT025960	SINE	AluSp
chr12	4677572	A	1	20	35.95	[11, 0, 9, 0]	AG	0.45	21	28.67	[21, 0, 0, 0]	-	0	-	-	intron$intron	NONHSAT025959$NONHSAT025960	SINE	AluSp
chr12	4678827	A	1	29	36.79	[22, 0, 7, 0]	AG	0.24	27	28.56	[27, 0, 0, 0]	-	0	-	-	intron$intron	NONHSAT025959$NONHSAT025960	SINE	AluJo
chr12	4678865	A	1	19	32.53	[12, 0, 7, 0]	AG	0.37	25	30.96	[25, 0, 0, 0]	-	0	-	-	intron$intron	NONHSAT025959$NONHSAT025960	SINE	AluJo
chr12	4678866	A	1	18	33.39	[9, 0, 9, 0]	AG	0.5	25	29.8	[25, 0, 0, 0]	-	0	-	-	intron$intron	NONHSAT025959$NONHSAT025960	SINE	AluJo
chr12	4679140	A	1	13	36.92	[5, 0, 8, 0]	AG	0.62	15	31.53	[15, 0, 0, 0]	-	0	-	-	intron$intron	NONHSAT025959$NONHSAT025960	SINE	AluJb
chr12	4679149	A	1	14	34.93	[11, 0, 3, 0]	AG	0.21	16	29.56	[16, 0, 0, 0]	-	0	-	-	intron$intron	NONHSAT025959$NONHSAT025960	SINE	AluJb
chr12	4679273	A	1	10	35.9	[2, 0, 8, 0]	AG	0.8	25	29.24	[25, 0, 0, 0]	-	0	-	-	intron$intron	NONHSAT025959$NONHSAT025960	SINE	AluJb
chr12	6555578	A	0	16	36.44	[13, 0, 3, 0]	AG	0.19	44	29.5	[44, 0, 0, 0]	-	0	intron	CD27-AS1	intron$intron$intron$intron$intron$intron$intron$intron$intron	NONHSAT026074$NONHSAT026067$NONHSAT026077$NONHSAT026071$NONHSAT026070$NONHSAT026073$NONHSAT026072$NONHSAT026068$NONHSAT026069	SINE	FRAM
chr12	6555612	A	0	14	39.21	[11, 0, 3, 0]	AG	0.21	41	29.39	[41, 0, 0, 0]	-	0	intron	CD27-AS1	intron$intron$intron$intron$intron$intron$intron$intron$intron	NONHSAT026074$NONHSAT026067$NONHSAT026077$NONHSAT026071$NONHSAT026070$NONHSAT026073$NONHSAT026072$NONHSAT026068$NONHSAT026069	SINE	FRAM
chr12	6558240	A	0	27	34.78	[10, 0, 17, 0]	AG	0.63	25	29.96	[25, 0, 0, 0]	-	0	intron	CD27-AS1	intron$intron$intron$intron$intron$intron$intron$intron$intron$intron$intron$intron	NONHSAT026067$NONHSAT026077$NONHSAT026071$NONHSAT026070$NONHSAT026072$NONHSAT026080$NONHSAT026081$NONHSAT026082$NONHSAT026084$NONHSAT026078$NONHSAT026068$NONHSAT026069	SINE	AluJb
chr12	6558590	A	0	16	36	[10, 0, 6, 0]	AG	0.38	18	31.11	[18, 0, 0, 0]	-	0	intron	CD27-AS1	intron$intron$intron$intron$intron$intron$intron$intron$intron$intron$intron$intron	NONHSAT026067$NONHSAT026077$NONHSAT026071$NONHSAT026070$NONHSAT026072$NONHSAT026080$NONHSAT026081$NONHSAT026082$NONHSAT026084$NONHSAT026078$NONHSAT026068$NONHSAT026069	SINE	AluSg7
chr12	6558954	A	0	17	34.47	[11, 0, 6, 0]	AG	0.35	24	28.83	[24, 0, 0, 0]	-	0	intron	CD27-AS1	intron$intron$intron$intron$intron$intron$intron$intron$intron$intron$intron$intron	NONHSAT026067$NONHSAT026077$NONHSAT026071$NONHSAT026070$NONHSAT026072$NONHSAT026080$NONHSAT026081$NONHSAT026082$NONHSAT026084$NONHSAT026078$NONHSAT026068$NONHSAT026069	SINE	AluSq2
chr12	6558977	A	0	15	35.4	[10, 0, 5, 0]	AG	0.33	21	30.19	[21, 0, 0, 0]	-	0	intron	CD27-AS1	intron$intron$intron$intron$intron$intron$intron$intron$intron$intron$intron$intron	NONHSAT026067$NONHSAT026077$NONHSAT026071$NONHSAT026070$NONHSAT026072$NONHSAT026080$NONHSAT026081$NONHSAT026082$NONHSAT026084$NONHSAT026078$NONHSAT026068$NONHSAT026069	SINE	AluSq2
chr12	6695699	A	0	10	37.4	[7, 0, 3, 0]	AG	0.3	37	30.46	[37, 0, 0, 0]	-	0	intron	CHD4	intron	NONHSAT026118	SINE	AluJr4
chr12	6779482	A	0	22	37.64	[19, 0, 3, 0]	AG	0.14	42	29.64	[42, 0, 0, 0]	-	0	intron	ZNF384	-	-	SINE	AluJr
chr12	6779532	A	0	27	35.67	[24, 0, 3, 0]	AG	0.11	25	29.92	[25, 0, 0, 0]	-	0	intron	ZNF384	-	-	SINE	AluJr
chr12	7056685	A	1	26	35	[21, 0, 5, 0]	AG	0.19	36	30.36	[36, 0, 0, 0]	-	0	intron	PTPN6	intron	NONHSAT026190	SINE	AluJo
chr12	7056733	A	1	21	36.29	[14, 0, 7, 0]	AG	0.33	30	29.43	[30, 0, 0, 0]	-	0	intron	PTPN6	intron	NONHSAT026190	SINE	AluJo
chr12	7098148	A	1	10	38.5	[6, 0, 4, 0]	AG	0.4	31	29.68	[31, 0, 0, 0]	-	0	-	-	-	-	SINE	AluJb
chr12	7102118	A	1	16	38.12	[13, 0, 3, 0]	AG	0.19	52	31.04	[52, 0, 0, 0]	-	0	-	-	-	-	SINE	AluJr
chr12	7102821	A	1	28	37.93	[23, 0, 5, 0]	AG	0.18	31	29.77	[31, 0, 0, 0]	-	0	-	-	-	-	SINE	AluJb
chr12	7106310	A	1	32	37.06	[28, 0, 4, 0]	AG	0.12	61	29.61	[61, 0, 0, 0]	-	0	-	-	-	-	SINE	AluJo
chr12	7273397	A	1	16	36.75	[13, 0, 3, 0]	AG	0.19	23	30.43	[23, 0, 0, 0]	-	0	intron	C1RL-AS1	intron$intron$intron$exon$intron	NONHSAT026236$NONHSAT026235$NONHSAT026232$NONHSAT026231$NONHSAT026230	SINE	AluSz
chr12	7273503	A	1	11	37.55	[8, 0, 3, 0]	AG	0.27	24	31.79	[24, 0, 0, 0]	-	0	intron	C1RL-AS1	intron$intron$intron$exon$intron	NONHSAT026236$NONHSAT026235$NONHSAT026232$NONHSAT026231$NONHSAT026230	SINE	AluSz
chr12	7277613	A	1	20	34.5	[17, 0, 3, 0]	AG	0.15	41	30.24	[41, 0, 0, 0]	-	0	-	-	intron	NONHSAT026235	SINE	AluSx
chr12	7277683	A	1	18	37.56	[10, 0, 8, 0]	AG	0.44	37	30.49	[37, 0, 0, 0]	-	0	-	-	intron	NONHSAT026235	SINE	AluSx
chr12	7277686	A	1	13	38.54	[10, 0, 3, 0]	AG	0.23	43	30.35	[43, 0, 0, 0]	-	0	-	-	intron	NONHSAT026235	SINE	AluSx
chr12	7277724	A	1	14	35.43	[11, 0, 3, 0]	AG	0.21	26	29.69	[26, 0, 0, 0]	-	0	-	-	intron	NONHSAT026235	SINE	AluSx
chr12	8075795	A	0	27	37.48	[24, 0, 3, 0]	AG	0.11	29	29.72	[29, 0, 0, 0]	-	0	intron	SLC2A3	intron	NONHSAT026276	SINE	AluJb
chr12	8076022	A	0	12	35.42	[9, 0, 3, 0]	AG	0.25	23	30.48	[23, 0, 0, 0]	-	0	intron	SLC2A3	intron	NONHSAT026276	SINE	AluSx
chr12	10010415	A	0	11	38.18	[6, 0, 5, 0]	AG	0.45	49	28.76	[49, 0, 0, 0]	-	0	intron	CLEC2B	intron$intron	NONHSAT026852$NONHSAT026851	-	-
chr12	10010427	A	0	12	36.83	[8, 0, 4, 0]	AG	0.33	40	29.68	[40, 0, 0, 0]	-	0	intron	CLEC2B	intron$intron	NONHSAT026852$NONHSAT026851	-	-
chr12	10010472	A	0	20	37.15	[13, 0, 7, 0]	AG	0.35	37	31.03	[37, 0, 0, 0]	-	0	intron	CLEC2B	intron$intron	NONHSAT026852$NONHSAT026851	-	-
chr12	10010491	A	0	17	37.65	[14, 0, 3, 0]	AG	0.18	28	30.18	[28, 0, 0, 0]	-	0	intron	CLEC2B	intron$intron	NONHSAT026852$NONHSAT026851	-	-
chr12	10010536	A	0	17	36.53	[6, 0, 11, 0]	AG	0.65	42	30.14	[42, 0, 0, 0]	-	0	intron	CLEC2B	intron$intron	NONHSAT026852$NONHSAT026851	LINE	L1ME3
chr12	10010537	A	0	17	37.88	[11, 0, 6, 0]	AG	0.35	38	30.87	[38, 0, 0, 0]	-	0	intron	CLEC2B	intron$intron	NONHSAT026852$NONHSAT026851	LINE	L1ME3
chr12	10022135	A	0	79	37.68	[68, 0, 0, 11]	AT	0.14	41	31.29	[41, 0, 0, 0]	-	0	5UTR	CLEC2B	-	-	-	-
chr12	11122484	A	0	10	37.2	[2, 0, 8, 0]	AG	0.8	53	30.79	[53, 0, 0, 0]	-	0	intron	PRH1-PRR4	intron$intron$intron$intron	NONHSAT026912$NONHSAT026908$NONHSAT026910$NONHSAT026907	SINE	AluSx1
chr12	11168734	A	0	12	36.58	[5, 0, 7, 0]	AG	0.58	37	30.03	[37, 0, 0, 0]	-	0	intron	PRH1-PRR4	intron$intron$intron$intron$intron	NONHSAT026912$NONHSAT026908$NONHSAT026914$NONHSAT026907$NONHSAT026915	LTR	LTR36
chr12	11168735	A	0	11	36.09	[7, 0, 4, 0]	AG	0.36	35	29.57	[35, 0, 0, 0]	-	0	intron	PRH1-PRR4	intron$intron$intron$intron$intron	NONHSAT026912$NONHSAT026908$NONHSAT026914$NONHSAT026907$NONHSAT026915	LTR	LTR36
chr12	11168834	A	0	12	35.33	[3, 0, 9, 0]	AG	0.75	34	30.74	[34, 0, 0, 0]	-	0	intron	PRH1-PRR4	intron$intron$intron$intron$intron	NONHSAT026912$NONHSAT026908$NONHSAT026914$NONHSAT026907$NONHSAT026915	LTR	LTR36
chr12	11168835	A	0	11	36.91	[8, 0, 3, 0]	AG	0.27	33	28.61	[33, 0, 0, 0]	-	0	intron	PRH1-PRR4	intron$intron$intron$intron$intron	NONHSAT026912$NONHSAT026908$NONHSAT026914$NONHSAT026907$NONHSAT026915	LTR	LTR36
chr12	11171242	A	0	14	38.07	[5, 0, 9, 0]	AG	0.64	37	30.32	[37, 0, 0, 0]	-	0	intron	PRH1-PRR4	intron$intron$intron$intron$intron	NONHSAT026912$NONHSAT026908$NONHSAT026914$NONHSAT026907$NONHSAT026915	LTR	LTR36
chr12	11171288	A	0	10	36.2	[5, 0, 5, 0]	AG	0.5	44	31.05	[44, 0, 0, 0]	-	0	intron	PRH1-PRR4	intron$intron$intron$intron$intron	NONHSAT026912$NONHSAT026908$NONHSAT026914$NONHSAT026907$NONHSAT026915	LTR	LTR36
chr12	11171289	A	0	10	37.5	[6, 0, 4, 0]	AG	0.4	43	30.6	[43, 0, 0, 0]	-	0	intron	PRH1-PRR4	intron$intron$intron$intron$intron	NONHSAT026912$NONHSAT026908$NONHSAT026914$NONHSAT026907$NONHSAT026915	LTR	LTR36
chr12	11171291	A	0	10	37	[5, 0, 5, 0]	AG	0.5	40	30.12	[40, 0, 0, 0]	-	0	intron	PRH1-PRR4	intron$intron$intron$intron$intron	NONHSAT026912$NONHSAT026908$NONHSAT026914$NONHSAT026907$NONHSAT026915	LTR	LTR36
chr12	11171346	A	0	18	37.5	[14, 0, 4, 0]	AG	0.22	29	29.38	[29, 0, 0, 0]	-	0	intron	PRH1-PRR4	intron$intron$intron$intron$intron	NONHSAT026912$NONHSAT026908$NONHSAT026914$NONHSAT026907$NONHSAT026915	LTR	LTR36
chr12	11171349	A	0	17	37.41	[10, 0, 7, 0]	AG	0.41	40	30.8	[40, 0, 0, 0]	-	0	intron	PRH1-PRR4	intron$intron$intron$intron$intron	NONHSAT026912$NONHSAT026908$NONHSAT026914$NONHSAT026907$NONHSAT026915	LTR	LTR36
chr12	11171357	A	0	16	36.31	[10, 0, 6, 0]	AG	0.38	42	29.05	[42, 0, 0, 0]	-	0	intron	PRH1-PRR4	intron$intron$intron$intron$intron	NONHSAT026912$NONHSAT026908$NONHSAT026914$NONHSAT026907$NONHSAT026915	LTR	LTR36
chr12	11303409	A	0	13	39.23	[3, 0, 10, 0]	AG	0.77	34	30.29	[34, 0, 0, 0]	-	0	intron	PRH1-PRR4	intron$intron$intron$intron	NONHSAT026912$NONHSAT026916$NONHSAT026907$NONHSAT026920	LINE	L1PA3
chr12	11303419	A	0	12	39.42	[9, 0, 3, 0]	AG	0.25	30	30	[30, 0, 0, 0]	-	0	intron	PRH1-PRR4	intron$intron$intron$intron	NONHSAT026912$NONHSAT026916$NONHSAT026907$NONHSAT026920	LINE	L1PA3
chr12	11317893	G	0	13	35.69	[3, 0, 10, 0]	GA	0.23	38	29.47	[0, 0, 38, 0]	-	0	intron	PRH1-PRR4	intron$intron$intron$intron	NONHSAT026912$NONHSAT026916$NONHSAT026907$NONHSAT026920	-	-
chr12	11711193	A	1	11	36.55	[7, 0, 4, 0]	AG	0.36	36	30.61	[36, 0, 0, 0]	-	0	intron	LOC338817	intron$intron	NONHSAT026952$NONHSAT026950	SINE	AluJo
chr12	11711195	A	1	11	35.27	[6, 0, 4, 1]	AG	0.4	35	30.86	[35, 0, 0, 0]	-	0	intron	LOC338817	intron$intron	NONHSAT026952$NONHSAT026950	SINE	AluJo
chr12	11711256	A	1	11	36	[8, 0, 3, 0]	AG	0.27	45	30.09	[45, 0, 0, 0]	-	0	intron	LOC338817	intron$intron	NONHSAT026952$NONHSAT026950	SINE	AluJo
chr12	11711360	A	1	12	38.17	[9, 0, 3, 0]	AG	0.25	27	30.63	[27, 0, 0, 0]	-	0	intron	LOC338817	intron$intron	NONHSAT026952$NONHSAT026950	SINE	AluJo
chr12	11717572	A	2	21	35.29	[18, 0, 3, 0]	AG	0.14	29	29.59	[29, 0, 0, 0]	-	0	-	-	intron	NONHSAT026952	SINE	AluJb
chr12	11717597	A	1	13	36.31	[9, 0, 4, 0]	AG	0.31	26	29.46	[26, 0, 0, 0]	-	0	-	-	intron	NONHSAT026952	SINE	AluJb
chr12	11717598	A	1	14	34.71	[9, 0, 5, 0]	AG	0.36	27	30.41	[27, 0, 0, 0]	-	0	-	-	intron	NONHSAT026952	SINE	AluJb
chr12	11731397	A	1	16	37.62	[13, 0, 3, 0]	AG	0.19	41	29.95	[41, 0, 0, 0]	-	0	-	-	intron	NONHSAT026952	SINE	AluJr
chr12	11731434	A	1	22	35.73	[17, 0, 5, 0]	AG	0.23	43	30.12	[43, 0, 0, 0]	-	0	-	-	intron	NONHSAT026952	SINE	AluJr
chr12	11733796	A	1	13	36.85	[10, 0, 3, 0]	AG	0.23	38	30.34	[38, 0, 0, 0]	-	0	-	-	intron	NONHSAT026952	SINE	AluJr
chr12	11986317	A	1	36	36.5	[32, 0, 4, 0]	AG	0.11	31	29.06	[31, 0, 0, 0]	-	0	intron	ETV6	-	-	SINE	MIR
chr12	12708915	A	0	13	36.23	[8, 0, 5, 0]	AG	0.38	26	28.85	[26, 0, 0, 0]	-	0	intron	DUSP16	intron	NONHSAT026985	SINE	AluJo
chr12	12708923	A	0	12	36.33	[5, 0, 7, 0]	AG	0.58	26	31.19	[26, 0, 0, 0]	-	0	intron	DUSP16	intron	NONHSAT026985	SINE	AluJo
chr12	12711384	A	0	11	37.36	[8, 0, 3, 0]	AG	0.27	32	29.44	[32, 0, 0, 0]	-	0	intron	DUSP16	intron	NONHSAT026985	SINE	AluJb
chr12	12711430	A	0	11	34	[8, 0, 3, 0]	AG	0.27	31	30.97	[31, 0, 0, 0]	-	0	intron	DUSP16	intron	NONHSAT026985	SINE	AluJb
chr12	12880826	A	1	19	36.16	[15, 0, 4, 0]	AG	0.21	18	29.5	[18, 0, 0, 0]	-	0	intron	APOLD1	intron	NONHSAT026996	SINE	AluJr
chr12	12881084	A	1	14	33.36	[10, 0, 4, 0]	AG	0.29	30	29.83	[30, 0, 0, 0]	-	0	intron	APOLD1	intron	NONHSAT026996	SINE	AluJr
chr12	12881086	A	1	13	34.23	[8, 0, 5, 0]	AG	0.38	39	29.77	[39, 0, 0, 0]	-	0	intron	APOLD1	intron	NONHSAT026996	SINE	AluJr
chr12	12881139	A	1	15	37	[7, 0, 8, 0]	AG	0.53	42	29.57	[42, 0, 0, 0]	-	0	intron	APOLD1	intron	NONHSAT026996	SINE	AluJr
chr12	12881175	A	1	16	37.88	[12, 0, 4, 0]	AG	0.25	23	29.48	[23, 0, 0, 0]	-	0	intron	APOLD1	intron	NONHSAT026996	SINE	AluJr
chr12	12881197	A	1	16	37.94	[13, 0, 3, 0]	AG	0.19	35	30.89	[35, 0, 0, 0]	-	0	intron	APOLD1	intron	NONHSAT026996	SINE	AluJr
chr12	12881338	A	1	14	34.71	[11, 0, 3, 0]	AG	0.21	28	30.32	[28, 0, 0, 0]	-	0	intron	APOLD1	intron	NONHSAT026996	SINE	AluJb
chr12	12882890	A	1	11	34.55	[8, 0, 3, 0]	AG	0.27	39	29.77	[39, 0, 0, 0]	-	0	intron	APOLD1	intron	NONHSAT026996	SINE	AluJb
chr12	14911889	A	0	14	38.07	[11, 0, 3, 0]	AG	0.21	29	30.48	[29, 0, 0, 0]	-	0	-	-	intron	NONHSAT027077	SINE	AluSq2
chr12	14916905	A	0	53	36.11	[32, 0, 21, 0]	AG	0.4	36	30.5	[36, 0, 0, 0]	-	0	-	-	intron$intron$intron$exon	NONHSAT027077$NONHSAT027082$NONHSAT027081$NONHSAT027080	SINE	AluJb
chr12	14916973	A	0	36	36.25	[28, 0, 8, 0]	AG	0.22	36	29.33	[36, 0, 0, 0]	-	0	-	-	intron$intron$intron$exon	NONHSAT027077$NONHSAT027082$NONHSAT027081$NONHSAT027080	SINE	AluJb
chr12	14916984	A	0	38	36.84	[31, 0, 7, 0]	AG	0.18	38	29.08	[38, 0, 0, 0]	-	0	-	-	intron$intron$intron$exon	NONHSAT027077$NONHSAT027082$NONHSAT027081$NONHSAT027080	SINE	AluJb
chr12	14917446	A	0	25	36.12	[20, 0, 5, 0]	AG	0.2	27	30.63	[27, 0, 0, 0]	-	0	-	-	intron$intron$intron$exon	NONHSAT027077$NONHSAT027082$NONHSAT027081$NONHSAT027080	SINE	AluSq2
chr12	14917546	A	0	41	34.63	[35, 0, 6, 0]	AG	0.15	29	29.52	[29, 0, 0, 0]	-	0	-	-	intron$intron$intron$exon	NONHSAT027077$NONHSAT027082$NONHSAT027081$NONHSAT027080	SINE	AluSq2
chr12	19707415	A	1	11	35.82	[7, 0, 4, 0]	AG	0.36	24	30.25	[24, 0, 0, 0]	-	0	-	-	intron	NONHSAT027206	SINE	AluSx3
chr12	21661819	G	1	70	36.77	[7, 0, 63, 0]	GA	0.1	32	28.28	[0, 0, 32, 0]	-	0	intron	GOLT1B	intron$intron	NONHSAT027248$NONHSAT027250	Simple_repeat	(TAGA)n
chr12	22613566	A	0	26	35.27	[19, 0, 7, 0]	AG	0.27	26	28.54	[26, 0, 0, 0]	-	0	intron	C2CD5	exon	NONHSAT027274	SINE	AluSq
chr12	22613785	A	0	23	36.04	[20, 0, 3, 0]	AG	0.13	30	29.67	[30, 0, 0, 0]	-	0	intron	C2CD5	intron	NONHSAT027274	SINE	AluSq
chr12	22616103	A	0	18	35.44	[15, 0, 3, 0]	AG	0.17	19	30.11	[19, 0, 0, 0]	-	0	intron	C2CD5	intron	NONHSAT027274	SINE	AluSx1
chr12	25147425	A	0	26	37.38	[17, 0, 9, 0]	AG	0.35	39	29.62	[39, 0, 0, 0]	-	0	intron	C12orf77	intron	NONHSAT027337	SINE	AluSz
chr12	25147479	A	0	27	35.74	[24, 0, 3, 0]	AG	0.11	36	30.94	[36, 0, 0, 0]	-	0	intron	C12orf77	intron	NONHSAT027337	SINE	AluSz
chr12	25148201	A	0	27	35.41	[23, 0, 4, 0]	AG	0.15	18	31.39	[18, 0, 0, 0]	-	0	intron	C12orf77	intron	NONHSAT027337	SINE	AluSp
chr12	25148299	A	0	24	35.12	[11, 0, 13, 0]	AG	0.54	45	30.04	[45, 0, 0, 0]	-	0	intron	C12orf77	intron	NONHSAT027337	SINE	AluSp
chr12	25148304	A	0	22	35.27	[16, 0, 6, 0]	AG	0.27	40	29.7	[40, 0, 0, 0]	-	0	intron	C12orf77	intron	NONHSAT027337	SINE	AluSp
chr12	25190277	A	1	96	36.79	[76, 0, 20, 0]	AG	0.21	32	30.16	[32, 0, 0, 0]	-	0	-	-	intron	NONHSAT027338	SINE	AluSx
chr12	25229936	A	1	17	34.35	[14, 0, 3, 0]	AG	0.18	25	30.28	[25, 0, 0, 0]	-	0	intron	LRMP	intron	NONHSAT027339	SINE	AluJr
chr12	25230065	A	1	19	36.42	[16, 0, 3, 0]	AG	0.16	25	32.24	[25, 0, 0, 0]	-	0	intron	LRMP	intron	NONHSAT027339	SINE	AluJr
chr12	25234377	A	1	26	36.04	[22, 0, 4, 0]	AG	0.15	37	30.86	[37, 0, 0, 0]	-	0	intron	LRMP	intron	NONHSAT027339	SINE	AluY
chr12	25234893	A	1	13	36.46	[3, 0, 10, 0]	AG	0.77	28	30.36	[28, 0, 0, 0]	-	0	intron	LRMP	intron	NONHSAT027339	SINE	AluJo
chr12	25234968	A	1	25	36.4	[16, 0, 9, 0]	AG	0.36	20	28.85	[20, 0, 0, 0]	-	0	intron	LRMP	intron	NONHSAT027339	SINE	AluJo
chr12	25235436	A	1	11	36.64	[8, 0, 3, 0]	AG	0.27	25	30.08	[25, 0, 0, 0]	-	0	intron	LRMP	intron	NONHSAT027339	SINE	AluJb
chr12	25237113	A	1	46	37.5	[33, 0, 13, 0]	AG	0.28	38	30.95	[38, 0, 0, 0]	-	0	intron	LRMP	intron	NONHSAT027339	SINE	AluJo
chr12	25237140	A	1	40	37.12	[17, 0, 23, 0]	AG	0.57	27	30.74	[27, 0, 0, 0]	-	0	intron	LRMP	intron	NONHSAT027339	SINE	AluJo
chr12	25237304	A	1	21	37	[17, 0, 4, 0]	AG	0.19	37	29.24	[37, 0, 0, 0]	-	0	intron	LRMP	intron	NONHSAT027339	SINE	AluJo
chr12	25237306	A	1	21	36.71	[18, 0, 3, 0]	AG	0.14	40	30.85	[40, 0, 0, 0]	-	0	intron	LRMP	intron	NONHSAT027339	SINE	AluJo
chr12	27130428	A	0	75	36.93	[62, 0, 13, 0]	AG	0.17	36	29.69	[36, 0, 0, 0]	-	0	intron	TM7SF3	intron	NONHSAT027416	SINE	AluSz
chr12	27130502	A	0	65	36.91	[36, 0, 29, 0]	AG	0.45	42	28.9	[42, 0, 0, 0]	-	0	intron	TM7SF3	intron	NONHSAT027416	SINE	AluSz
chr12	27130819	A	0	139	37.02	[122, 0, 17, 0]	AG	0.12	34	30.85	[34, 0, 0, 0]	-	0	intron	TM7SF3	intron	NONHSAT027416	SINE	AluJo
chr12	27130859	A	0	205	36.99	[131, 0, 74, 0]	AG	0.36	36	30.39	[36, 0, 0, 0]	-	0	intron	TM7SF3	intron	NONHSAT027416	SINE	AluJo
chr12	27130865	A	0	202	37.18	[175, 0, 27, 0]	AG	0.13	36	30.36	[36, 0, 0, 0]	-	0	intron	TM7SF3	intron	NONHSAT027416	SINE	AluJo
chr12	27130917	A	0	157	36.11	[133, 0, 24, 0]	AG	0.15	32	29.81	[32, 0, 0, 0]	-	0	intron	TM7SF3	intron	NONHSAT027416	SINE	AluJo
chr12	27130920	A	0	166	36.52	[128, 0, 38, 0]	AG	0.23	37	30.05	[37, 0, 0, 0]	-	0	intron	TM7SF3	intron	NONHSAT027416	SINE	AluJo
chr12	27130953	A	0	172	37.09	[152, 1, 19, 0]	AG	0.11	39	31.1	[39, 0, 0, 0]	-	0	intron	TM7SF3	intron	NONHSAT027416	SINE	AluJo
chr12	27130967	A	0	166	37.17	[149, 0, 17, 0]	AG	0.1	36	30.97	[36, 0, 0, 0]	-	0	intron	TM7SF3	intron	NONHSAT027416	SINE	AluJo
chr12	27130977	A	0	175	36.84	[145, 0, 30, 0]	AG	0.17	44	30.39	[44, 0, 0, 0]	-	0	intron	TM7SF3	intron	NONHSAT027416	SINE	AluJo
chr12	27130987	A	0	180	36.66	[130, 0, 50, 0]	AG	0.28	42	28.95	[42, 0, 0, 0]	-	0	intron	TM7SF3	intron	NONHSAT027416	SINE	AluJo
chr12	27130991	A	0	184	37.01	[104, 0, 80, 0]	AG	0.43	38	31.5	[38, 0, 0, 0]	-	0	intron	TM7SF3	intron	NONHSAT027416	SINE	AluJo
chr12	27131606	A	0	54	35.44	[43, 0, 11, 0]	AG	0.2	38	28.76	[38, 0, 0, 0]	-	0	intron	TM7SF3	intron	NONHSAT027416	SINE	AluJo
chr12	27131607	A	0	54	35.44	[45, 0, 9, 0]	AG	0.17	36	29.75	[36, 0, 0, 0]	-	0	intron	TM7SF3	intron	NONHSAT027416	SINE	AluJo
chr12	27131620	A	0	74	35.99	[61, 0, 13, 0]	AG	0.18	37	29.81	[37, 0, 0, 0]	-	0	intron	TM7SF3	intron	NONHSAT027416	SINE	AluJo
chr12	27131716	A	0	89	37.85	[32, 0, 57, 0]	AG	0.64	40	29.77	[40, 0, 0, 0]	-	0	intron	TM7SF3	intron	NONHSAT027416	SINE	AluJo
chr12	27131786	A	0	66	36.47	[58, 0, 8, 0]	AG	0.12	35	29.86	[35, 0, 0, 0]	-	0	intron	TM7SF3	intron	NONHSAT027416	SINE	AluJo
chr12	27131789	A	0	64	35.77	[28, 0, 36, 0]	AG	0.56	27	28.89	[27, 0, 0, 0]	-	0	intron	TM7SF3	intron	NONHSAT027416	SINE	AluJo
chr12	27131795	A	0	69	35.84	[56, 0, 13, 0]	AG	0.19	23	31.26	[23, 0, 0, 0]	-	0	intron	TM7SF3	intron	NONHSAT027416	SINE	AluJo
chr12	27524976	A	1	11	37.18	[8, 0, 3, 0]	AG	0.27	28	30.57	[28, 0, 0, 0]	-	0	intron	ARNTL2	intron	NONHSAT027433	SINE	AluSx
chr12	27574223	A	1	143	36.15	[124, 0, 19, 0]	AG	0.13	25	28.84	[25, 0, 0, 0]	-	0	3UTR	ARNTL2	-	-	SINE	AluSz
chr12	27574427	A	1	232	35.52	[165, 0, 67, 0]	AG	0.29	38	30.03	[38, 0, 0, 0]	-	0	3UTR	ARNTL2	-	-	SINE	AluSz
chr12	27574434	A	1	207	36.09	[162, 0, 45, 0]	AG	0.22	38	29.74	[38, 0, 0, 0]	-	0	3UTR	ARNTL2	-	-	SINE	AluSz
chr12	27576337	A	1	69	35.93	[55, 0, 14, 0]	AG	0.2	19	30.26	[19, 0, 0, 0]	-	0	3UTR	ARNTL2	-	-	SINE	AluY
chr12	27576377	A	1	99	36.6	[79, 0, 20, 0]	AG	0.2	22	32.23	[22, 0, 0, 0]	-	0	3UTR	ARNTL2	-	-	SINE	AluY
chr12	27576447	A	1	91	36.01	[78, 0, 13, 0]	AG	0.14	31	29.42	[31, 0, 0, 0]	-	0	3UTR	ARNTL2	-	-	SINE	AluY
chr12	27576524	A	1	103	36.21	[80, 0, 23, 0]	AG	0.22	25	31.24	[25, 0, 0, 0]	-	0	3UTR	ARNTL2	-	-	SINE	AluY
chr12	27576536	A	1	115	36.79	[97, 0, 18, 0]	AG	0.16	23	28.87	[23, 0, 0, 0]	-	0	3UTR	ARNTL2	-	-	SINE	AluY
chr12	27576542	A	1	117	36.85	[92, 0, 25, 0]	AG	0.21	26	30.42	[26, 0, 0, 0]	-	0	3UTR	ARNTL2	-	-	SINE	AluY
chr12	31862057	A	0	15	36.8	[11, 0, 4, 0]	AG	0.27	26	30.81	[26, 0, 0, 0]	-	0	intron	AMN1	exon$intron$exon$exon	NONHSAT027570$NONHSAT027567$NONHSAT027568$NONHSAT027569	SINE	AluJb
chr12	31862062	A	0	11	37.36	[8, 0, 3, 0]	AG	0.27	29	30.34	[29, 0, 0, 0]	-	0	intron	AMN1	exon$intron$exon$exon	NONHSAT027570$NONHSAT027567$NONHSAT027568$NONHSAT027569	SINE	AluJb
chr12	31862073	A	0	11	34.64	[8, 0, 3, 0]	AG	0.27	22	29.27	[22, 0, 0, 0]	-	0	intron	AMN1	exon$intron$exon$exon	NONHSAT027570$NONHSAT027567$NONHSAT027568$NONHSAT027569	SINE	AluJb
chr12	32141726	A	1	20	35.1	[16, 0, 4, 0]	AG	0.2	33	30.52	[33, 0, 0, 0]	-	0	intron	KIAA1551	intron$intron$intron$intron	NONHSAT027598$NONHSAT027595$NONHSAT027594$NONHSAT027596	SINE	AluSx
chr12	32141790	A	1	18	36.39	[13, 0, 5, 0]	AG	0.28	35	29.54	[35, 0, 0, 0]	-	0	intron	KIAA1551	intron$intron$intron$intron	NONHSAT027598$NONHSAT027595$NONHSAT027594$NONHSAT027596	SINE	AluSx
chr12	32141902	A	1	23	35.48	[20, 0, 3, 0]	AG	0.13	30	28.83	[30, 0, 0, 0]	-	0	intron	KIAA1551	intron$intron$intron$intron	NONHSAT027598$NONHSAT027595$NONHSAT027594$NONHSAT027596	SINE	AluSx
chr12	32142649	A	1	18	36	[15, 0, 3, 0]	AG	0.17	39	29.67	[39, 0, 0, 0]	-	0	intron	KIAA1551	intron$intron$intron$intron	NONHSAT027598$NONHSAT027595$NONHSAT027594$NONHSAT027596	SINE	AluSx
chr12	32142701	A	1	18	35.67	[15, 0, 3, 0]	AG	0.17	42	30.52	[42, 0, 0, 0]	-	0	intron	KIAA1551	intron$intron$intron$intron	NONHSAT027598$NONHSAT027595$NONHSAT027594$NONHSAT027596	SINE	AluSx
chr12	32143481	A	1	28	36.36	[25, 0, 3, 0]	AG	0.11	23	30.48	[23, 0, 0, 0]	-	0	intron	KIAA1551	intron$intron$intron$intron	NONHSAT027598$NONHSAT027595$NONHSAT027594$NONHSAT027596	SINE	AluSx
chr12	32834787	A	1	19	36.37	[15, 0, 4, 0]	AG	0.21	35	29.83	[35, 0, 0, 0]	-	0	intron	DNM1L	intron	NONHSAT027622	SINE	AluJo
chr12	32834791	A	1	18	36.06	[12, 0, 6, 0]	AG	0.33	34	29.88	[34, 0, 0, 0]	-	0	intron	DNM1L	intron	NONHSAT027622	SINE	AluJo
chr12	32834807	A	1	17	35.41	[12, 0, 5, 0]	AG	0.29	33	29.91	[33, 0, 0, 0]	-	0	intron	DNM1L	intron	NONHSAT027622	SINE	AluJo
chr12	42616980	A	0	11	37.82	[8, 0, 3, 0]	AG	0.27	38	29.74	[38, 0, 0, 0]	-	0	intron	YAF2	intron	NONHSAT027766	-	-
chr12	42628593	A	0	21	37.76	[13, 0, 8, 0]	AG	0.38	32	29.97	[32, 0, 0, 0]	-	0	intron,3UTR	YAF2	intron	NONHSAT027766	SINE	AluJb
chr12	42628682	A	0	23	37.26	[19, 0, 4, 0]	AG	0.17	37	31.11	[37, 0, 0, 0]	-	0	intron,3UTR	YAF2	intron	NONHSAT027766	SINE	AluJb
chr12	42628707	A	0	26	36.58	[19, 0, 7, 0]	AG	0.27	36	30.42	[36, 0, 0, 0]	-	0	intron,3UTR	YAF2	intron	NONHSAT027766	SINE	AluJb
chr12	42628783	A	0	16	37	[13, 0, 3, 0]	AG	0.19	34	30.35	[34, 0, 0, 0]	-	0	intron,3UTR	YAF2	intron	NONHSAT027766	SINE	AluJb
chr12	42753654	A	1	17	37.18	[13, 0, 4, 0]	AG	0.24	29	29.86	[29, 0, 0, 0]	-	0	intron	PPHLN1	intron$intron	NONHSAT027771$NONHSAT027773	SINE	AluSx1
chr12	42753661	A	1	15	37.27	[12, 0, 3, 0]	AG	0.2	36	31.08	[36, 0, 0, 0]	-	0	intron	PPHLN1	intron$intron	NONHSAT027771$NONHSAT027773	SINE	AluSx1
chr12	42753700	A	1	15	36.87	[5, 0, 10, 0]	AG	0.67	37	30.54	[37, 0, 0, 0]	-	0	intron	PPHLN1	intron$intron	NONHSAT027771$NONHSAT027773	SINE	AluSx1
chr12	42753733	A	1	20	38.05	[17, 0, 3, 0]	AG	0.15	28	31.07	[28, 0, 0, 0]	-	0	intron	PPHLN1	intron$intron	NONHSAT027771$NONHSAT027773	SINE	AluSx1
chr12	42753734	A	1	19	37.42	[12, 0, 7, 0]	AG	0.37	26	30.35	[26, 0, 0, 0]	-	0	intron	PPHLN1	intron$intron	NONHSAT027771$NONHSAT027773	SINE	AluSx1
chr12	42754556	A	1	26	37.04	[18, 0, 8, 0]	AG	0.31	30	29.33	[30, 0, 0, 0]	-	0	intron	PPHLN1	intron$intron	NONHSAT027771$NONHSAT027773	SINE	AluSg
chr12	42754557	A	1	27	36.44	[13, 0, 14, 0]	AG	0.52	29	30.76	[29, 0, 0, 0]	-	0	intron	PPHLN1	intron$intron	NONHSAT027771$NONHSAT027773	SINE	AluSg
chr12	42754569	A	1	34	36.32	[24, 0, 10, 0]	AG	0.29	26	29	[26, 0, 0, 0]	-	0	intron	PPHLN1	intron$intron	NONHSAT027771$NONHSAT027773	SINE	AluSg
chr12	42770472	A	1	19	38.58	[3, 0, 16, 0]	AG	0.84	25	30	[25, 0, 0, 0]	-	0	intron	PPHLN1	intron	NONHSAT027771	SINE	AluJb
chr12	42770482	A	1	18	36.72	[8, 0, 10, 0]	AG	0.56	24	29.21	[24, 0, 0, 0]	-	0	intron	PPHLN1	intron	NONHSAT027771	SINE	AluJb
chr12	42770489	A	1	13	36.92	[10, 0, 3, 0]	AG	0.23	20	31.05	[20, 0, 0, 0]	-	0	intron	PPHLN1	intron	NONHSAT027771	SINE	AluJb
chr12	42770534	A	1	13	36.08	[4, 0, 9, 0]	AG	0.69	23	29.3	[23, 0, 0, 0]	-	0	intron	PPHLN1	intron	NONHSAT027771	SINE	AluJb
chr12	44114204	A	0	98	36.78	[67, 0, 31, 0]	AG	0.32	30	30.6	[30, 0, 0, 0]	-	0	-	-	exon	NONHSAT027801	SINE	AluSz
chr12	44114205	A	0	96	37.17	[71, 0, 25, 0]	AG	0.26	30	30.87	[30, 0, 0, 0]	-	0	-	-	exon	NONHSAT027801	SINE	AluSz
chr12	46295083	A	1	15	37.33	[12, 0, 3, 0]	AG	0.2	26	29.73	[26, 0, 0, 0]	-	0	intron	ARID2	intron	NONHSAT027836	SINE	AluY
chr12	46295119	A	1	11	34.91	[8, 0, 3, 0]	AG	0.27	20	30	[20, 0, 0, 0]	-	0	intron	ARID2	intron	NONHSAT027836	SINE	AluY
chr12	46666910	A	1	26	36.5	[10, 0, 16, 0]	AG	0.62	20	30.15	[20, 0, 0, 0]	-	0	-	-	intron	NONHSAT027850	SINE	AluJr
chr12	46666916	A	1	26	37.19	[21, 0, 5, 0]	AG	0.19	16	28.69	[16, 0, 0, 0]	-	0	-	-	intron	NONHSAT027850	SINE	AluJr
chr12	46666918	A	1	24	36.54	[21, 0, 3, 0]	AG	0.12	17	30.06	[17, 0, 0, 0]	-	0	-	-	intron	NONHSAT027850	SINE	AluJr
chr12	46669513	A	1	21	37.43	[16, 0, 5, 0]	AG	0.24	20	30.2	[20, 0, 0, 0]	-	0	-	-	exon$intron	NONHSAT027852$NONHSAT027853	SINE	AluSp
chr12	46669520	A	1	21	37.57	[17, 0, 4, 0]	AG	0.19	25	30.28	[25, 0, 0, 0]	-	0	-	-	exon$intron	NONHSAT027852$NONHSAT027853	SINE	AluSp
chr12	46669523	A	1	21	38.38	[14, 0, 7, 0]	AG	0.33	25	30.44	[25, 0, 0, 0]	-	0	-	-	exon$intron	NONHSAT027852$NONHSAT027853	SINE	AluSp
chr12	48479026	C	2	13	36.08	[0, 4, 0, 9]	CT	0.69	53	29.53	[0, 53, 0, 0]	-	0	intron	SENP1	intron$intron	NONHSAT027977$NONHSAT027978	-	-
chr12	49526903	A	1	10	37.2	[2, 0, 8, 0]	AG	0.8	25	30.96	[25, 0, 0, 0]	-	0	-	-	intron$intron	NONHSAT028082$NONHSAT028083	-	-
chr12	49526914	A	1	11	36.64	[7, 0, 4, 0]	AG	0.36	22	30.14	[22, 0, 0, 0]	-	0	-	-	intron$intron	NONHSAT028082$NONHSAT028083	-	-
chr12	49535984	A	1	10	37	[7, 0, 3, 0]	AG	0.3	33	30.24	[33, 0, 0, 0]	-	0	-	-	intron$intron	NONHSAT028082$NONHSAT028083	SINE	AluJr
chr12	49539813	A	1	11	35.91	[8, 0, 3, 0]	AG	0.27	27	29.96	[27, 0, 0, 0]	-	0	-	-	intron$intron	NONHSAT028082$NONHSAT028083	SINE	AluJo
chr12	49539817	A	1	13	34.38	[10, 0, 3, 0]	AG	0.23	35	29.06	[35, 0, 0, 0]	-	0	-	-	intron$intron	NONHSAT028082$NONHSAT028083	SINE	AluJo
chr12	49718012	A	1	24	35.67	[20, 0, 4, 0]	AG	0.17	26	30.54	[26, 0, 0, 0]	-	0	intron,CDS	TROAP	-	-	SINE	FLAM_A
chr12	50135387	T	1	74	33.43	[0, 0, 11, 63]	TG	0.15	22	29.95	[0, 0, 0, 22]	-	0	5UTR	TMBIM6	exon	NONHSAT028134	-	-
chr12	50233285	G	0	13	37.77	[0, 0, 10, 3]	GT	0.23	35	29.63	[0, 0, 35, 0]	-	0	intron	BCDIN3D	-	-	-	-
chr12	50517532	A	1	21	35.67	[18, 0, 3, 0]	AG	0.14	31	30.77	[31, 0, 0, 0]	-	0	-	-	intron$exon	NONHSAT028170$NONHSAT028171	SINE	AluJr
chr12	50517553	A	1	19	34.32	[16, 0, 3, 0]	AG	0.16	24	30.71	[24, 0, 0, 0]	-	0	-	-	intron$exon	NONHSAT028170$NONHSAT028171	SINE	AluJr
chr12	50517711	A	1	19	36.32	[15, 0, 4, 0]	AG	0.21	50	29.66	[50, 0, 0, 0]	-	0	-	-	intron	NONHSAT028170	SINE	AluJr
chr12	50521331	A	1	16	36.25	[11, 0, 5, 0]	AG	0.31	44	30.7	[44, 0, 0, 0]	-	0	-	-	intron	NONHSAT028170	SINE	AluJr4
chr12	50522034	A	1	10	38.1	[6, 0, 4, 0]	AG	0.4	29	29.93	[29, 0, 0, 0]	-	0	-	-	intron	NONHSAT028170	SINE	AluSz
chr12	50522382	A	1	10	34.4	[7, 0, 3, 0]	AG	0.3	30	29.7	[30, 0, 0, 0]	-	0	-	-	intron	NONHSAT028170	SINE	AluJo
chr12	50525671	A	2	26	36.85	[20, 0, 6, 0]	AG	0.23	34	30.32	[34, 0, 0, 0]	-	0	intron	CERS5	intron&intron	NONHSAT028170&NONHSAT028174	SINE	AluJo
chr12	50558123	A	0	16	33.06	[9, 0, 7, 0]	AG	0.44	11	27.09	[11, 0, 0, 0]	-	0	intron	CERS5	intron	NONHSAT028179	SINE	AluJb
chr12	50558135	A	0	19	34.63	[14, 0, 5, 0]	AG	0.26	20	30.6	[20, 0, 0, 0]	-	0	intron	CERS5	intron	NONHSAT028179	SINE	AluJb
chr12	51399970	A	0	17	37.35	[14, 0, 3, 0]	AG	0.18	39	30.13	[39, 0, 0, 0]	-	0	intron	SLC11A2	intron$intron	NONHSAT028222$NONHSAT028223	SINE	AluSp
chr12	51401905	A	0	22	36.5	[18, 0, 4, 0]	AG	0.18	33	30.67	[33, 0, 0, 0]	-	0	intron	SLC11A2	intron$intron	NONHSAT028222$NONHSAT028223	SINE	AluJr
chr12	51401944	A	0	25	36.2	[21, 0, 4, 0]	AG	0.16	28	30.43	[28, 0, 0, 0]	-	0	intron	SLC11A2	exon$intron$intron	NONHSAT028224$NONHSAT028222$NONHSAT028223	SINE	AluJr
chr12	51443723	A	1	27	37.78	[24, 0, 3, 0]	AG	0.11	37	30.7	[37, 0, 0, 0]	-	0	intron	LETMD1	intron$intron$intron$intron$intron$intron	NONHSAT028226$NONHSAT028227$NONHSAT028231$NONHSAT028230$NONHSAT028228$NONHSAT028229	DNA	MADE1
chr12	51444037	A	1	15	33.47	[12, 0, 3, 0]	AG	0.2	18	30.83	[18, 0, 0, 0]	-	0	intron	LETMD1	intron$intron$intron$intron$intron$intron	NONHSAT028226$NONHSAT028227$NONHSAT028231$NONHSAT028230$NONHSAT028228$NONHSAT028229	SINE	AluSg
chr12	51444582	A	1	15	37.67	[12, 0, 3, 0]	AG	0.2	18	29.83	[18, 0, 0, 0]	-	0	intron	LETMD1	intron$intron$intron$intron$intron$intron	NONHSAT028226$NONHSAT028227$NONHSAT028231$NONHSAT028230$NONHSAT028228$NONHSAT028229	SINE	AluSp
chr12	51444607	A	1	13	37.69	[10, 0, 3, 0]	AG	0.23	20	28.75	[20, 0, 0, 0]	-	0	intron	LETMD1	intron$intron$intron$intron$intron$intron	NONHSAT028226$NONHSAT028227$NONHSAT028231$NONHSAT028230$NONHSAT028228$NONHSAT028229	SINE	AluSp
chr12	51444613	A	1	12	37.83	[7, 0, 5, 0]	AG	0.42	29	30.07	[29, 0, 0, 0]	-	0	intron	LETMD1	intron$intron$intron$intron$intron$intron	NONHSAT028226$NONHSAT028227$NONHSAT028231$NONHSAT028230$NONHSAT028228$NONHSAT028229	SINE	AluSp
chr12	51444615	A	1	13	37	[7, 0, 6, 0]	AG	0.46	25	30.6	[25, 0, 0, 0]	-	0	intron	LETMD1	intron$intron$intron$intron$intron$intron	NONHSAT028226$NONHSAT028227$NONHSAT028231$NONHSAT028230$NONHSAT028228$NONHSAT028229	SINE	AluSp
chr12	52493439	A	0	18	37.5	[13, 0, 5, 0]	AG	0.28	31	29.1	[31, 0, 0, 0]	-	0	-	-	intron	NONHSAT028332	Satellite	SATR1
chr12	52495012	A	0	11	33.09	[8, 0, 3, 0]	AG	0.27	22	28.82	[22, 0, 0, 0]	-	0	-	-	intron	NONHSAT028332	SINE	AluSx3
chr12	52495015	A	0	14	34.71	[9, 0, 5, 0]	AG	0.36	23	30	[23, 0, 0, 0]	-	0	-	-	intron	NONHSAT028332	SINE	AluSx3
chr12	53418532	A	1	27	37.33	[16, 0, 11, 0]	AG	0.41	31	29.97	[31, 0, 0, 0]	-	0	intron	EIF4B	-	-	SINE	AluSx
chr12	53420425	A	1	23	35.78	[20, 0, 3, 0]	AG	0.13	25	30.44	[25, 0, 0, 0]	-	0	intron	EIF4B	-	-	SINE	AluSx3
chr12	53425280	A	1	11	34.36	[7, 0, 4, 0]	AG	0.36	33	30.24	[33, 0, 0, 0]	-	0	intron	EIF4B	-	-	SINE	AluJb
chr12	53567845	A	0	12	34.5	[8, 0, 4, 0]	AG	0.33	22	30.64	[22, 0, 0, 0]	-	0	intron	CSAD	intron	NONHSAT028415	SINE	AluY
chr12	53568333	A	0	30	37.43	[26, 0, 4, 0]	AG	0.13	28	31.43	[28, 0, 0, 0]	-	0	intron	CSAD	exon	NONHSAT028415	SINE	AluSx1
chr12	53568334	A	0	30	36.9	[25, 0, 5, 0]	AG	0.17	24	30.5	[24, 0, 0, 0]	-	0	intron	CSAD	exon	NONHSAT028415	SINE	AluSx1
chr12	53568343	A	0	21	36.38	[9, 0, 12, 0]	AG	0.57	33	30.48	[33, 0, 0, 0]	-	0	intron	CSAD	exon	NONHSAT028415	SINE	AluSx1
chr12	53568456	A	0	14	38	[8, 0, 6, 0]	AG	0.43	25	27.8	[25, 0, 0, 0]	-	0	intron	CSAD	exon	NONHSAT028415	SINE	AluSx1
chr12	53568466	A	0	19	36.42	[15, 0, 4, 0]	AG	0.21	25	30.96	[25, 0, 0, 0]	-	0	intron	CSAD	exon	NONHSAT028415	SINE	AluSx1
chr12	53568494	A	0	21	36.38	[18, 0, 3, 0]	AG	0.14	26	30.58	[26, 0, 0, 0]	-	0	intron	CSAD	exon	NONHSAT028415	SINE	AluSx1
chr12	53568500	A	0	25	34.84	[18, 0, 7, 0]	AG	0.28	28	30.46	[28, 0, 0, 0]	-	0	intron	CSAD	exon	NONHSAT028415	SINE	AluSx1
chr12	53568562	A	0	27	35.93	[12, 0, 15, 0]	AG	0.56	29	29.83	[29, 0, 0, 0]	-	0	intron	CSAD	exon	NONHSAT028415	SINE	AluSx1
chr12	53568573	A	0	40	37.08	[27, 0, 13, 0]	AG	0.33	32	30.56	[32, 0, 0, 0]	-	0	intron	CSAD	exon	NONHSAT028415	SINE	AluSx1
chr12	53569940	A	0	31	36.19	[27, 0, 4, 0]	AG	0.13	25	30.48	[25, 0, 0, 0]	-	0	intron	CSAD	exon	NONHSAT028415	SINE	AluSq2
chr12	53570193	A	0	20	34.4	[15, 0, 5, 0]	AG	0.25	16	29	[16, 0, 0, 0]	-	0	intron	CSAD	exon	NONHSAT028415	SINE	AluSq2
chr12	53690219	A	1	89	36.53	[57, 0, 32, 0]	AG	0.36	39	30.64	[39, 0, 0, 0]	-	0	intron	PFDN5	intron$exon$intron	NONHSAT028439$NONHSAT028440$NONHSAT028438	SINE	AluSx4
chr12	53690376	A	1	33	37.21	[25, 0, 8, 0]	AG	0.24	34	29.79	[34, 0, 0, 0]	-	0	intron	PFDN5	intron$intron$intron	NONHSAT028440$NONHSAT028439$NONHSAT028438	SINE	AluSx4
chr12	53690935	A	1	25	36.48	[22, 0, 3, 0]	AG	0.12	45	30.62	[45, 0, 0, 0]	-	0	intron	PFDN5	intron$intron$intron	NONHSAT028440$NONHSAT028439$NONHSAT028438	SINE	AluSx
chr12	53859067	G	1	22	35.64	[0, 0, 19, 3]	GT	0.14	37	30.11	[0, 0, 37, 0]	-	0	intron	PCBP2	intron	NONHSAT028468	-	-
chr12	53879371	A	2	10	35.6	[7, 0, 3, 0]	AG	0.3	27	30.78	[27, 0, 0, 0]	-	0	intron	MAP3K12	exon	NONHSAT028470	SINE	AluSc
chr12	54060172	A	0	28	37.07	[24, 0, 4, 0]	AG	0.14	32	29.88	[32, 0, 0, 0]	-	0	intron	ATP5G2	intron	NONHSAT028485	SINE	AluY
chr12	54062637	A	0	28	36.54	[21, 0, 7, 0]	AG	0.25	46	29.48	[46, 0, 0, 0]	-	0	intron	ATP5G2	intron	NONHSAT028485	SINE	AluSz6
chr12	54062695	A	0	80	36.84	[72, 0, 8, 0]	AG	0.1	37	30.3	[37, 0, 0, 0]	-	0	intron	ATP5G2	intron	NONHSAT028485	SINE	AluSz6
chr12	54062720	A	0	73	36.23	[63, 0, 10, 0]	AG	0.14	37	30.73	[37, 0, 0, 0]	-	0	intron	ATP5G2	intron	NONHSAT028485	SINE	AluSz6
chr12	54580777	A	0	21	36.33	[15, 0, 6, 0]	AG	0.29	34	29.94	[34, 0, 0, 0]	-	0	intron	SMUG1	exon	NONHSAT028588	SINE	AluJr
chr12	56698847	A	0	19	35.95	[15, 0, 4, 0]	AG	0.21	30	30.2	[30, 0, 0, 0]	-	0	-	-	-	-	SINE	AluSp
chr12	56698863	A	0	24	35.71	[15, 0, 9, 0]	AG	0.38	29	29.72	[29, 0, 0, 0]	-	0	-	-	-	-	SINE	AluSp
chr12	56698902	A	0	14	35.93	[8, 0, 6, 0]	AG	0.43	36	30.36	[36, 0, 0, 0]	-	0	-	-	-	-	SINE	AluSp
chr12	56702034	A	0	10	34	[6, 0, 4, 0]	AG	0.4	27	29.52	[27, 0, 0, 0]	-	0	-	-	-	-	SINE	AluJb
chr12	56702088	A	0	20	38.6	[7, 0, 13, 0]	AG	0.65	32	30.16	[32, 0, 0, 0]	-	0	-	-	-	-	SINE	AluJb
chr12	56702097	A	0	23	38.3	[17, 0, 6, 0]	AG	0.26	25	31.2	[25, 0, 0, 0]	-	0	-	-	-	-	SINE	AluJb
chr12	56702161	A	0	21	36.95	[11, 0, 10, 0]	AG	0.48	30	29.23	[30, 0, 0, 0]	-	0	-	-	-	-	SINE	AluJb
chr12	56702167	A	0	24	37.12	[19, 0, 5, 0]	AG	0.21	33	29.82	[33, 0, 0, 0]	-	0	-	-	-	-	SINE	AluJb
chr12	56702933	A	0	21	36.29	[18, 0, 3, 0]	AG	0.14	24	28.62	[24, 0, 0, 0]	-	0	-	-	-	-	SINE	AluY
chr12	56703025	A	0	14	34.29	[11, 0, 3, 0]	AG	0.21	24	29.25	[24, 0, 0, 0]	-	0	-	-	-	-	SINE	AluY
chr12	57060841	A	0	36	37.69	[32, 0, 4, 0]	AG	0.11	36	29.81	[36, 0, 0, 0]	-	0	intron	PTGES3	intron	NONHSAT028839	SINE	AluSz
chr12	57064777	A	0	56	37.09	[46, 0, 10, 0]	AG	0.18	38	30.74	[38, 0, 0, 0]	-	0	intron	PTGES3	intron	NONHSAT028839	SINE	AluJo
chr12	57072650	A	0	17	37.18	[14, 0, 3, 0]	AG	0.18	37	29.22	[37, 0, 0, 0]	-	0	intron	PTGES3	intron	NONHSAT028839	SINE	AluJr4
chr12	57072784	A	0	21	36.95	[11, 0, 10, 0]	AG	0.48	24	29.5	[24, 0, 0, 0]	-	0	intron	PTGES3	intron	NONHSAT028839	SINE	AluJr4
chr12	57072973	A	0	32	37.97	[22, 0, 10, 0]	AG	0.31	31	29.48	[31, 0, 0, 0]	-	0	intron	PTGES3	intron	NONHSAT028839	SINE	AluSz6
chr12	57073027	A	0	13	37.62	[7, 0, 6, 0]	AG	0.46	49	28.92	[49, 0, 0, 0]	-	0	intron	PTGES3	intron	NONHSAT028839	SINE	AluSz6
chr12	57073641	A	0	10	37.8	[6, 0, 4, 0]	AG	0.4	38	28.95	[38, 0, 0, 0]	-	0	intron	PTGES3	intron	NONHSAT028839	SINE	AluSx1
chr12	57078805	A	0	20	37.05	[16, 0, 4, 0]	AG	0.2	27	30.63	[27, 0, 0, 0]	-	0	intron	PTGES3	intron	NONHSAT028839	SINE	AluJb
chr12	57078882	A	0	20	35.8	[15, 0, 5, 0]	AG	0.25	42	31.1	[42, 0, 0, 0]	-	0	intron	PTGES3	intron	NONHSAT028839	SINE	AluJb
chr12	57823439	A	0	13	37.08	[9, 0, 4, 0]	AG	0.31	28	30.25	[28, 0, 0, 0]	-	0	-	-	intron	NONHSAT028907	SINE	AluJb
chr12	57936876	A	0	21	35.76	[18, 0, 3, 0]	AG	0.14	17	28.88	[17, 0, 0, 0]	-	0	intron	DCTN2	exon	NONHSAT028936	SINE	AluY
chr12	62863884	A	1	12	36	[9, 0, 3, 0]	AG	0.25	21	29.48	[21, 0, 0, 0]	-	0	intron	MON2	intron	NONHSAT029085	SINE	AluJb
chr12	62863896	A	1	12	37.08	[9, 0, 3, 0]	AG	0.25	22	30	[22, 0, 0, 0]	-	0	intron	MON2	intron	NONHSAT029085	SINE	AluJb
chr12	63004759	A	1	14	33.86	[10, 0, 4, 0]	AG	0.29	29	31.28	[29, 0, 0, 0]	-	0	-	-	intron$exon$intron	NONHSAT029094$NONHSAT029092$NONHSAT029091	SINE	AluJb
chr12	63004812	A	1	17	36.29	[14, 0, 3, 0]	AG	0.18	34	29.65	[34, 0, 0, 0]	-	0	-	-	intron$exon$intron	NONHSAT029094$NONHSAT029092$NONHSAT029091	SINE	AluJb
chr12	64180718	A	1	16	35.81	[13, 0, 3, 0]	AG	0.19	23	29.74	[23, 0, 0, 0]	-	0	intron	TMEM5	intron$intron	NONHSAT029119$NONHSAT029118	SINE	AluSz
chr12	64181525	A	1	25	37.44	[20, 0, 5, 0]	AG	0.2	48	30.04	[48, 0, 0, 0]	-	0	intron	TMEM5	intron$intron	NONHSAT029119$NONHSAT029118	SINE	AluSz6
chr12	64194424	A	1	10	37.7	[6, 0, 4, 0]	AG	0.4	47	30.04	[47, 0, 0, 0]	-	0	intron	TMEM5	intron	NONHSAT029118	SINE	AluSz6
chr12	66561876	A	0	41	35.05	[36, 0, 5, 0]	AG	0.12	30	30.3	[30, 0, 0, 0]	-	0	intron	TMBIM4	intron	NONHSAT029222	SINE	AluJb
chr12	67711844	A	1	10	37.9	[5, 0, 5, 0]	AG	0.5	37	31.03	[37, 0, 0, 0]	-	0	-	-	exon	NONHSAT029248	SINE	AluSz
chr12	67711910	A	1	10	35.9	[4, 0, 6, 0]	AG	0.6	49	29.9	[49, 0, 0, 0]	-	0	-	-	exon	NONHSAT029248	SINE	AluSz
chr12	67711914	A	1	10	36	[4, 0, 6, 0]	AG	0.6	46	29.61	[46, 0, 0, 0]	-	0	-	-	exon	NONHSAT029248	SINE	AluSz
chr12	67711978	A	1	14	34.14	[10, 0, 4, 0]	AG	0.29	22	29.73	[22, 0, 0, 0]	-	0	-	-	exon	NONHSAT029248	SINE	AluSz
chr12	68423465	A	1	12	38.08	[7, 0, 5, 0]	AG	0.42	43	31.26	[43, 0, 0, 0]	-	0	-	-	intron$intron	NONHSAT029281$NONHSAT029279	LTR	THE1A
chr12	68817667	A	0	53	35.13	[44, 0, 9, 0]	AG	0.17	16	30.5	[16, 0, 0, 0]	-	0	-	-	intron$intron$intron	NONHSAT029302$NONHSAT029300$NONHSAT029297	SINE	AluSz6
chr12	68817677	A	0	49	34.96	[31, 0, 18, 0]	AG	0.37	23	30.04	[23, 0, 0, 0]	-	0	-	-	intron$intron$intron	NONHSAT029302$NONHSAT029300$NONHSAT029297	SINE	AluSz6
chr12	68817697	A	0	45	36.58	[38, 0, 7, 0]	AG	0.16	22	31.05	[22, 0, 0, 0]	-	0	-	-	intron$intron$intron	NONHSAT029302$NONHSAT029300$NONHSAT029297	SINE	AluSz6
chr12	68817730	A	0	76	36.67	[17, 0, 59, 0]	AG	0.78	23	30.39	[23, 0, 0, 0]	-	0	-	-	intron$intron$intron	NONHSAT029302$NONHSAT029300$NONHSAT029297	SINE	AluSz6
chr12	68817785	A	0	76	35.41	[55, 0, 21, 0]	AG	0.28	26	29.69	[26, 0, 0, 0]	-	0	-	-	intron$intron$intron	NONHSAT029302$NONHSAT029300$NONHSAT029297	SINE	AluSz6
chr12	68817786	A	0	75	36.36	[64, 0, 11, 0]	AG	0.15	27	30.37	[27, 0, 0, 0]	-	0	-	-	intron$intron$intron	NONHSAT029302$NONHSAT029300$NONHSAT029297	SINE	AluSz6
chr12	68817795	A	0	76	36.5	[61, 0, 15, 0]	AG	0.2	29	28.86	[29, 0, 0, 0]	-	0	-	-	intron$intron$intron	NONHSAT029302$NONHSAT029300$NONHSAT029297	SINE	AluSz6
chr12	68819786	A	0	62	35.94	[52, 0, 10, 0]	AG	0.16	28	31.14	[28, 0, 0, 0]	-	0	-	-	intron$intron$intron	NONHSAT029302$NONHSAT029300$NONHSAT029297	SINE	AluJr
chr12	68819919	A	0	32	33.19	[25, 0, 7, 0]	AG	0.22	24	28.83	[24, 0, 0, 0]	-	0	-	-	intron$intron$intron	NONHSAT029302$NONHSAT029300$NONHSAT029297	SINE	AluJr
chr12	68819980	A	0	49	35.84	[43, 0, 6, 0]	AG	0.12	36	30.36	[36, 0, 0, 0]	-	0	-	-	intron$intron$intron	NONHSAT029302$NONHSAT029300$NONHSAT029297	SINE	AluJr
chr12	68820880	A	0	85	37.45	[71, 0, 14, 0]	AG	0.16	32	29.12	[32, 0, 0, 0]	-	0	-	-	intron$intron$intron	NONHSAT029302$NONHSAT029300$NONHSAT029297	SINE	AluSx1
chr12	68820892	A	0	73	36.26	[63, 0, 10, 0]	AG	0.14	35	30.54	[35, 0, 0, 0]	-	0	-	-	intron$intron$intron	NONHSAT029302$NONHSAT029300$NONHSAT029297	SINE	AluSx1
chr12	68821804	A	0	24	37.04	[21, 0, 3, 0]	AG	0.12	42	30.74	[42, 0, 0, 0]	-	0	-	-	intron$intron$intron	NONHSAT029302$NONHSAT029300$NONHSAT029297	SINE	AluSx1
chr12	68821856	A	0	14	35.5	[11, 0, 3, 0]	AG	0.21	25	30	[25, 0, 0, 0]	-	0	-	-	intron$intron$intron	NONHSAT029302$NONHSAT029300$NONHSAT029297	SINE	AluSx1
chr12	68821908	A	0	24	35.88	[20, 0, 4, 0]	AG	0.17	32	29.94	[32, 0, 0, 0]	-	0	-	-	intron$intron$intron	NONHSAT029302$NONHSAT029300$NONHSAT029297	SINE	AluSx1
chr12	68821953	A	0	20	36.45	[16, 0, 4, 0]	AG	0.2	24	28.79	[24, 0, 0, 0]	-	0	-	-	intron$intron$intron	NONHSAT029302$NONHSAT029300$NONHSAT029297	SINE	AluSx1
chr12	68821967	A	0	14	37.79	[5, 0, 9, 0]	AG	0.64	29	29.38	[29, 0, 0, 0]	-	0	-	-	intron$intron$intron	NONHSAT029302$NONHSAT029300$NONHSAT029297	SINE	AluSx1
chr12	68821998	A	0	19	37.26	[15, 0, 4, 0]	AG	0.21	30	30.17	[30, 0, 0, 0]	-	0	-	-	intron$intron$intron	NONHSAT029302$NONHSAT029300$NONHSAT029297	SINE	AluSx1
chr12	68822043	A	0	25	38.08	[14, 0, 11, 0]	AG	0.44	36	29.56	[36, 0, 0, 0]	-	0	-	-	intron$intron$intron	NONHSAT029302$NONHSAT029300$NONHSAT029297	SINE	AluSx1
chr12	68822044	A	0	26	37.88	[18, 0, 8, 0]	AG	0.31	31	29.81	[31, 0, 0, 0]	-	0	-	-	intron$intron$intron	NONHSAT029302$NONHSAT029300$NONHSAT029297	SINE	AluSx1
chr12	68824490	A	0	50	36.04	[44, 0, 6, 0]	AG	0.12	33	31.03	[33, 0, 0, 0]	-	0	-	-	intron$intron$intron	NONHSAT029302$NONHSAT029300$NONHSAT029297	SINE	AluSx
chr12	68824517	A	0	59	36.61	[51, 0, 8, 0]	AG	0.14	45	30.38	[45, 0, 0, 0]	-	0	-	-	intron$intron$intron	NONHSAT029302$NONHSAT029300$NONHSAT029297	SINE	AluSx
chr12	68824563	A	0	45	36.89	[32, 0, 13, 0]	AG	0.29	33	30.24	[33, 0, 0, 0]	-	0	-	-	intron$intron$intron	NONHSAT029302$NONHSAT029300$NONHSAT029297	SINE	AluSx
chr12	68824672	A	0	56	36.09	[49, 0, 7, 0]	AG	0.12	34	30.15	[34, 0, 0, 0]	-	0	-	-	intron$intron$intron	NONHSAT029302$NONHSAT029300$NONHSAT029297	SINE	AluSx
chr12	68824673	A	0	61	35.77	[51, 0, 10, 0]	AG	0.16	27	29.07	[27, 0, 0, 0]	-	0	-	-	intron$intron$intron	NONHSAT029302$NONHSAT029300$NONHSAT029297	SINE	AluSx
chr12	68825145	A	0	55	36.78	[46, 0, 9, 0]	AG	0.16	47	29.28	[47, 0, 0, 0]	-	0	-	-	intron$intron$intron	NONHSAT029302$NONHSAT029300$NONHSAT029297	SINE	AluSz6
chr12	68825184	A	0	67	36.97	[50, 0, 17, 0]	AG	0.25	29	30.59	[29, 0, 0, 0]	-	0	-	-	intron$intron$intron	NONHSAT029302$NONHSAT029300$NONHSAT029297	SINE	AluSz6
chr12	68825236	A	0	67	37.22	[41, 0, 26, 0]	AG	0.39	36	30.67	[36, 0, 0, 0]	-	0	-	-	intron$intron$intron	NONHSAT029302$NONHSAT029300$NONHSAT029297	SINE	AluSz6
chr12	68825239	A	0	66	36.79	[57, 0, 9, 0]	AG	0.14	36	30.31	[36, 0, 0, 0]	-	0	-	-	intron$intron$intron	NONHSAT029302$NONHSAT029300$NONHSAT029297	SINE	AluSz6
chr12	68825254	A	0	57	36.09	[41, 0, 16, 0]	AG	0.28	28	29.79	[28, 0, 0, 0]	-	0	-	-	intron$intron$intron	NONHSAT029302$NONHSAT029300$NONHSAT029297	SINE	AluSz6
chr12	68825280	A	0	69	36.8	[52, 0, 17, 0]	AG	0.25	38	29.39	[38, 0, 0, 0]	-	0	-	-	intron$intron$intron	NONHSAT029302$NONHSAT029300$NONHSAT029297	SINE	AluSz6
chr12	68825345	A	0	118	37.07	[59, 0, 59, 0]	AG	0.5	38	30.05	[38, 0, 0, 0]	-	0	-	-	intron$intron$intron	NONHSAT029302$NONHSAT029300$NONHSAT029297	SINE	AluSz6
chr12	68825388	A	0	46	33.74	[41, 0, 5, 0]	AG	0.11	30	29.03	[30, 0, 0, 0]	-	0	-	-	intron$intron$intron	NONHSAT029302$NONHSAT029300$NONHSAT029297	SINE	AluSz6
chr12	69014568	A	1	14	38.64	[6, 0, 8, 0]	AG	0.57	38	29.97	[38, 0, 0, 0]	-	0	intron	RAP1B	intron$intron	NONHSAT029315$NONHSAT029314	SINE	AluJb
chr12	69017680	A	1	10	37.5	[7, 0, 3, 0]	AG	0.3	32	30.94	[32, 0, 0, 0]	-	0	intron	RAP1B	intron$intron	NONHSAT029315$NONHSAT029314	SINE	AluSc8
chr12	69021766	A	1	21	38.95	[16, 0, 5, 0]	AG	0.24	47	29.66	[47, 0, 0, 0]	-	0	intron	RAP1B	intron$intron	NONHSAT029315$NONHSAT029314	SINE	AluJr
chr12	69030394	A	1	28	36.29	[23, 0, 5, 0]	AG	0.18	37	30.95	[37, 0, 0, 0]	-	0	intron	RAP1B	intron$intron	NONHSAT029315$NONHSAT029314	SINE	AluJr4
chr12	69032622	A	1	24	36.46	[21, 0, 3, 0]	AG	0.12	46	30.07	[46, 0, 0, 0]	-	0	intron	RAP1B	intron$intron	NONHSAT029315$NONHSAT029314	SINE	AluSz
chr12	69032625	A	1	23	37.48	[18, 0, 5, 0]	AG	0.22	50	28.96	[50, 0, 0, 0]	-	0	intron	RAP1B	intron$intron	NONHSAT029315$NONHSAT029314	SINE	AluSz
chr12	69040145	A	1	26	36.92	[23, 0, 3, 0]	AG	0.12	37	30.51	[37, 0, 0, 0]	-	0	intron	RAP1B	intron$intron	NONHSAT029315$NONHSAT029314	SINE	AluSg
chr12	69042900	A	1	13	36.69	[9, 0, 4, 0]	AG	0.31	38	30.74	[38, 0, 0, 0]	-	0	intron	RAP1B	exon$intron	NONHSAT029315$NONHSAT029314	SINE	AluJr
chr12	69042964	A	1	12	37.25	[9, 0, 3, 0]	AG	0.25	33	28.52	[33, 0, 0, 0]	-	0	intron	RAP1B	exon$intron	NONHSAT029315$NONHSAT029314	SINE	AluJr
chr12	69043026	A	1	13	37.62	[10, 0, 3, 0]	AG	0.23	34	28.97	[34, 0, 0, 0]	-	0	intron	RAP1B	exon$intron	NONHSAT029315$NONHSAT029314	SINE	AluJr
chr12	69043028	A	1	13	37.15	[6, 0, 7, 0]	AG	0.54	34	29.24	[34, 0, 0, 0]	-	0	intron	RAP1B	exon$intron	NONHSAT029315$NONHSAT029314	SINE	AluJr
chr12	69079385	A	0	10	35.9	[7, 0, 3, 0]	AG	0.3	16	30.31	[16, 0, 0, 0]	-	0	intron	LOC100507250	exon$intron$intron$intron	NONHSAT029325$NONHSAT029321$NONHSAT029322$NONHSAT029323	SINE	AluJb
chr12	69130221	A	1	12	36.83	[9, 0, 3, 0]	AG	0.25	31	30.68	[31, 0, 0, 0]	-	0	intron	NUP107	intron	NONHSAT029331	SINE	AluJo
chr12	69130330	A	1	17	37	[14, 0, 3, 0]	AG	0.18	33	30.36	[33, 0, 0, 0]	-	0	intron	NUP107	intron	NONHSAT029331	SINE	AluJo
chr12	69155764	A	1	17	38.24	[13, 0, 4, 0]	AG	0.24	29	30.97	[29, 0, 0, 0]	-	0	intron	SLC35E3	intron	NONHSAT029334	SINE	FRAM
chr12	69158117	A	1	40	37.62	[24, 0, 16, 0]	AG	0.4	41	29.29	[41, 0, 0, 0]	-	0	intron	SLC35E3	intron	NONHSAT029334	SINE	AluSz
chr12	69158198	A	1	29	36.45	[25, 0, 4, 0]	AG	0.14	39	30.05	[39, 0, 0, 0]	-	0	intron	SLC35E3	intron	NONHSAT029334	SINE	AluSz
chr12	69158230	A	1	18	35.72	[15, 0, 3, 0]	AG	0.17	37	30.54	[37, 0, 0, 0]	-	0	intron	SLC35E3	intron	NONHSAT029334	SINE	AluSz
chr12	69158259	A	1	25	37.6	[19, 0, 6, 0]	AG	0.24	46	31.15	[46, 0, 0, 0]	-	0	intron	SLC35E3	intron	NONHSAT029334	SINE	AluSz
chr12	69158289	A	1	17	37.18	[13, 0, 4, 0]	AG	0.24	34	29.94	[34, 0, 0, 0]	-	0	intron	SLC35E3	intron	NONHSAT029334	SINE	AluSz
chr12	69159442	A	1	27	37.48	[24, 0, 3, 0]	AG	0.11	19	30.32	[19, 0, 0, 0]	-	0	3UTR	SLC35E3	intron	NONHSAT029334	Simple_repeat	(TA)n
chr12	69159444	A	1	27	36.59	[22, 0, 5, 0]	AG	0.19	21	28.57	[21, 0, 0, 0]	-	0	3UTR	SLC35E3	intron	NONHSAT029334	Simple_repeat	(TA)n
chr12	69160012	A	1	23	36.35	[19, 0, 4, 0]	AG	0.17	20	30.4	[20, 0, 0, 0]	-	0	-	-	intron	NONHSAT029334	SINE	AluSp
chr12	69160468	A	1	15	35.87	[12, 0, 3, 0]	AG	0.2	40	30.12	[40, 0, 0, 0]	-	0	-	-	intron	NONHSAT029334	SINE	AluJb
chr12	69160483	A	1	14	36.57	[8, 0, 6, 0]	AG	0.43	21	29.19	[21, 0, 0, 0]	-	0	-	-	intron	NONHSAT029334	SINE	AluJb
chr12	69160554	A	1	49	37.08	[41, 0, 8, 0]	AG	0.16	34	30.53	[34, 0, 0, 0]	-	0	-	-	intron	NONHSAT029334	SINE	AluJb
chr12	69160599	A	1	54	37.3	[46, 0, 8, 0]	AG	0.15	46	30.26	[46, 0, 0, 0]	-	0	-	-	intron	NONHSAT029334	SINE	AluJb
chr12	69160600	A	1	53	36.74	[33, 0, 20, 0]	AG	0.38	42	30.45	[42, 0, 0, 0]	-	0	-	-	intron	NONHSAT029334	SINE	AluJb
chr12	69211748	A	1	26	38.12	[22, 0, 4, 0]	AG	0.15	47	29.26	[47, 0, 0, 0]	-	0	intron	MDM2	intron$intron$intron	NONHSAT029339$NONHSAT029338$NONHSAT029340	SINE	AluSx1
chr12	69211754	A	1	29	37	[26, 0, 3, 0]	AG	0.1	49	30.37	[49, 0, 0, 0]	-	0	intron	MDM2	intron$intron$intron	NONHSAT029339$NONHSAT029338$NONHSAT029340	SINE	AluSx1
chr12	69211812	A	1	34	34.91	[16, 0, 18, 0]	AG	0.53	22	29.09	[22, 0, 0, 0]	-	0	intron	MDM2	intron$intron$intron	NONHSAT029339$NONHSAT029338$NONHSAT029340	SINE	AluSx1
chr12	69211813	A	1	32	34.25	[24, 0, 8, 0]	AG	0.25	27	29.78	[27, 0, 0, 0]	-	0	intron	MDM2	intron$intron$intron	NONHSAT029339$NONHSAT029338$NONHSAT029340	SINE	AluSx1
chr12	69215261	A	1	31	37.39	[6, 0, 25, 0]	AG	0.81	41	30.07	[41, 0, 0, 0]	-	0	intron	MDM2	intron	NONHSAT029339	SINE	AluJb
chr12	69215356	A	1	54	36.89	[46, 0, 8, 0]	AG	0.15	52	30.44	[52, 0, 0, 0]	-	0	intron	MDM2	intron	NONHSAT029339	SINE	AluJb
chr12	69215392	A	1	42	36.52	[37, 0, 5, 0]	AG	0.12	45	29.16	[45, 0, 0, 0]	-	0	intron	MDM2	intron	NONHSAT029339	SINE	AluJb
chr12	69215396	A	1	42	36.93	[25, 0, 17, 0]	AG	0.4	53	31.13	[53, 0, 0, 0]	-	0	intron	MDM2	intron	NONHSAT029339	SINE	AluJb
chr12	69215760	A	1	43	36.21	[34, 0, 9, 0]	AG	0.21	41	29.8	[41, 0, 0, 0]	-	0	intron	MDM2	intron	NONHSAT029339	SINE	AluJb
chr12	69223381	A	1	21	35.29	[17, 0, 4, 0]	AG	0.19	30	30.23	[30, 0, 0, 0]	-	0	intron	MDM2	intron	NONHSAT029339	SINE	AluSx
chr12	69237004	A	1	194	37.57	[146, 0, 48, 0]	AG	0.25	32	30.84	[32, 0, 0, 0]	-	0	3UTR	MDM2	exon$intron	NONHSAT029346$NONHSAT029345	-	-
chr12	69237013	A	1	183	37.75	[154, 0, 29, 0]	AG	0.16	38	30.61	[38, 0, 0, 0]	-	0	3UTR	MDM2	exon$intron	NONHSAT029346$NONHSAT029345	-	-
chr12	69237043	A	1	190	36.71	[117, 0, 73, 0]	AG	0.38	41	31.68	[41, 0, 0, 0]	-	0	3UTR	MDM2	exon$intron	NONHSAT029346$NONHSAT029345	-	-
chr12	69237056	A	1	199	37.15	[166, 0, 33, 0]	AG	0.17	47	30.32	[47, 0, 0, 0]	-	0	3UTR	MDM2	intron$intron	NONHSAT029346$NONHSAT029345	-	-
chr12	69237073	A	1	273	36.69	[237, 0, 36, 0]	AG	0.13	38	29.84	[38, 0, 0, 0]	-	0	3UTR	MDM2	intron$intron	NONHSAT029346$NONHSAT029345	-	-
chr12	69237509	A	1	328	37.74	[286, 1, 41, 0]	AG	0.13	38	30	[38, 0, 0, 0]	-	0	3UTR	MDM2	intron$exon$intron	NONHSAT029346$NONHSAT029347$NONHSAT029345	-	-
chr12	69237519	A	1	328	37.19	[266, 0, 62, 0]	AG	0.19	41	30.27	[41, 0, 0, 0]	-	0	3UTR	MDM2	intron$exon$intron	NONHSAT029346$NONHSAT029347$NONHSAT029345	-	-
chr12	69237526	A	1	388	37.52	[332, 0, 56, 0]	AG	0.14	46	29.54	[46, 0, 0, 0]	-	0	3UTR	MDM2	exon$exon$intron	NONHSAT029346$NONHSAT029347$NONHSAT029345	-	-
chr12	69237529	A	1	393	37.45	[338, 0, 55, 0]	AG	0.14	47	30.06	[47, 0, 0, 0]	-	0	3UTR	MDM2	exon$exon$intron	NONHSAT029346$NONHSAT029347$NONHSAT029345	-	-
chr12	69237534	A	1	391	36.61	[265, 0, 126, 0]	AG	0.32	43	29.6	[43, 0, 0, 0]	-	0	3UTR	MDM2	exon$exon$intron	NONHSAT029346$NONHSAT029347$NONHSAT029345	-	-
chr12	70864422	A	1	13	38.08	[10, 0, 3, 0]	AG	0.23	37	29.7	[37, 0, 0, 0]	-	0	-	-	intron$intron$intron$intron$intron$intron	NONHSAT029413$NONHSAT029416$NONHSAT029417$NONHSAT029414$NONHSAT029415$NONHSAT029418	LTR	MER61-int
chr12	70864646	A	1	13	38.69	[10, 0, 3, 0]	AG	0.23	41	30.24	[41, 0, 0, 0]	-	0	-	-	intron$intron$intron$intron$intron$intron	NONHSAT029413$NONHSAT029416$NONHSAT029417$NONHSAT029414$NONHSAT029415$NONHSAT029418	LTR	MER61-int
chr12	70864670	A	1	13	39	[6, 0, 7, 0]	AG	0.54	28	30.29	[28, 0, 0, 0]	-	0	-	-	intron$intron$intron$intron$intron$intron	NONHSAT029413$NONHSAT029416$NONHSAT029417$NONHSAT029414$NONHSAT029415$NONHSAT029418	LTR	MER61-int
chr12	70883254	A	1	11	36.36	[7, 0, 4, 0]	AG	0.36	39	30.44	[39, 0, 0, 0]	-	0	-	-	intron$intron$intron$intron$intron$intron	NONHSAT029413$NONHSAT029416$NONHSAT029417$NONHSAT029414$NONHSAT029415$NONHSAT029418	LTR	PABL_A-int
chr12	70894443	A	1	25	37.72	[22, 0, 3, 0]	AG	0.12	60	30.03	[60, 0, 0, 0]	-	0	-	-	intron$intron$intron$intron$intron$intron	NONHSAT029413$NONHSAT029416$NONHSAT029417$NONHSAT029414$NONHSAT029415$NONHSAT029418	LINE	L1PA16
chr12	70894447	A	1	19	36.89	[15, 0, 4, 0]	AG	0.21	53	29.04	[53, 0, 0, 0]	-	0	-	-	intron$intron$intron$intron$intron$intron	NONHSAT029413$NONHSAT029416$NONHSAT029417$NONHSAT029414$NONHSAT029415$NONHSAT029418	LINE	L1PA16
chr12	70894481	A	1	11	38.27	[7, 0, 4, 0]	AG	0.36	56	30.57	[56, 0, 0, 0]	-	0	-	-	intron$intron$intron$intron$intron$intron	NONHSAT029413$NONHSAT029416$NONHSAT029417$NONHSAT029414$NONHSAT029415$NONHSAT029418	LINE	L1PA16
chr12	70894485	A	1	11	39.09	[8, 0, 3, 0]	AG	0.27	46	30.87	[46, 0, 0, 0]	-	0	-	-	intron$intron$intron$intron$intron$intron	NONHSAT029413$NONHSAT029416$NONHSAT029417$NONHSAT029414$NONHSAT029415$NONHSAT029418	LINE	L1PA16
chr12	70894486	A	1	11	38.64	[5, 0, 6, 0]	AG	0.55	51	30.75	[51, 0, 0, 0]	-	0	-	-	intron$intron$intron$intron$intron$intron	NONHSAT029413$NONHSAT029416$NONHSAT029417$NONHSAT029414$NONHSAT029415$NONHSAT029418	LINE	L1PA16
chr12	70905455	A	1	12	35.33	[8, 0, 4, 0]	AG	0.33	34	30.29	[34, 0, 0, 0]	-	0	-	-	intron$intron$intron$intron$intron	NONHSAT029413$NONHSAT029418$NONHSAT029416$NONHSAT029417$NONHSAT029414	SINE	AluSc8
chr12	70918027	A	1	13	36.85	[10, 0, 3, 0]	AG	0.23	24	29.5	[24, 0, 0, 0]	-	0	-	-	intron$intron$intron$intron$intron$intron$intron	NONHSAT029413$NONHSAT029416$NONHSAT029414$NONHSAT029418$NONHSAT029422$NONHSAT029421$NONHSAT029420	SINE	AluJb
chr12	72009462	A	0	10	33.9	[6, 0, 4, 0]	AG	0.4	48	30.94	[48, 0, 0, 0]	-	0	intron	ZFC3H1	intron	NONHSAT029440	SINE	AluSz6
chr12	72009471	A	0	10	35.4	[3, 0, 7, 0]	AG	0.7	47	30.15	[47, 0, 0, 0]	-	0	intron	ZFC3H1	intron	NONHSAT029440	SINE	AluSz6
chr12	72009882	A	0	31	37.48	[5, 0, 26, 0]	AG	0.84	43	30.33	[43, 0, 0, 0]	-	0	intron	ZFC3H1	intron	NONHSAT029440	SINE	AluSz
chr12	72009943	A	0	20	35	[15, 0, 5, 0]	AG	0.25	33	29.64	[33, 0, 0, 0]	-	0	intron	ZFC3H1	intron	NONHSAT029440	SINE	AluSz
chr12	72010038	A	0	14	36.07	[8, 0, 6, 0]	AG	0.43	30	30.23	[30, 0, 0, 0]	-	0	intron	ZFC3H1	intron	NONHSAT029440	SINE	AluSz
chr12	72051329	G	0	23	37.3	[0, 0, 20, 3]	GT	0.13	26	28.88	[0, 0, 26, 0]	-	0	intron	ZFC3H1	intron$intron	NONHSAT029443$NONHSAT029442	-	-
chr12	76466096	G	0	31	34.42	[0, 0, 26, 5]	GT	0.16	20	29.05	[0, 0, 20, 0]	-	0	intron	NAP1L1	intron$intron	NONHSAT029558$NONHSAT029557	LINE	HAL1
chr12	76470601	A	0	53	37.25	[46, 0, 7, 0]	AG	0.13	41	28.78	[41, 0, 0, 0]	-	0	intron	NAP1L1	intron$intron$intron$intron	NONHSAT029559$NONHSAT029558$NONHSAT029557$NONHSAT029560	DNA	Tigger3c
chr12	76470608	A	0	54	37.04	[48, 0, 6, 0]	AG	0.11	40	30.27	[40, 0, 0, 0]	-	0	intron	NAP1L1	intron$intron$intron$intron	NONHSAT029559$NONHSAT029558$NONHSAT029557$NONHSAT029560	DNA	Tigger3c
chr12	76470611	A	0	58	36.84	[42, 0, 16, 0]	AG	0.28	37	30.22	[37, 0, 0, 0]	-	0	intron	NAP1L1	intron$intron$intron$intron	NONHSAT029559$NONHSAT029558$NONHSAT029557$NONHSAT029560	DNA	Tigger3c
chr12	76470624	A	0	75	38.13	[49, 0, 26, 0]	AG	0.35	35	30.17	[35, 0, 0, 0]	-	0	intron	NAP1L1	intron$intron$intron$intron	NONHSAT029559$NONHSAT029558$NONHSAT029557$NONHSAT029560	DNA	Tigger3c
chr12	76470673	A	0	81	38.4	[39, 0, 42, 0]	AG	0.52	43	30.93	[43, 0, 0, 0]	-	0	intron	NAP1L1	intron$intron$intron$intron	NONHSAT029559$NONHSAT029558$NONHSAT029557$NONHSAT029560	DNA	Tigger3c
chr12	76473588	A	0	35	36.71	[21, 0, 14, 0]	AG	0.4	30	31.57	[30, 0, 0, 0]	-	0	intron	NAP1L1	intron$intron$intron$intron	NONHSAT029559$NONHSAT029558$NONHSAT029557$NONHSAT029560	SINE	AluJb
chr12	76473602	A	0	46	37.5	[40, 0, 6, 0]	AG	0.13	33	30.61	[33, 0, 0, 0]	-	0	intron	NAP1L1	intron$intron$intron$intron	NONHSAT029559$NONHSAT029558$NONHSAT029557$NONHSAT029560	SINE	AluJb
chr12	76474215	A	0	38	38.03	[17, 0, 21, 0]	AG	0.55	31	29.58	[31, 0, 0, 0]	-	0	intron	NAP1L1	intron$intron$intron$intron	NONHSAT029559$NONHSAT029558$NONHSAT029557$NONHSAT029560	DNA	Tigger3c
chr12	76474286	A	0	39	37.44	[27, 0, 12, 0]	AG	0.31	35	30.63	[35, 0, 0, 0]	-	0	intron	NAP1L1	intron$intron$intron$intron	NONHSAT029559$NONHSAT029558$NONHSAT029557$NONHSAT029560	DNA	Tigger3c
chr12	76474293	A	0	41	38.27	[28, 0, 13, 0]	AG	0.32	36	29.36	[36, 0, 0, 0]	-	0	intron	NAP1L1	intron$intron$intron$intron	NONHSAT029559$NONHSAT029558$NONHSAT029557$NONHSAT029560	DNA	Tigger3c
chr12	76474300	A	0	44	37.86	[39, 0, 5, 0]	AG	0.11	37	29.86	[37, 0, 0, 0]	-	0	intron	NAP1L1	intron$intron$intron$intron	NONHSAT029559$NONHSAT029558$NONHSAT029557$NONHSAT029560	DNA	Tigger3c
chr12	79990917	A	0	78	35.78	[61, 0, 17, 0]	AG	0.22	26	28.88	[26, 0, 0, 0]	-	0	intron	PAWR	intron	NONHSAT029654	SINE	AluJb
chr12	79990927	A	0	62	35.76	[47, 0, 15, 0]	AG	0.24	28	30.75	[28, 0, 0, 0]	-	0	intron	PAWR	intron	NONHSAT029654	SINE	AluJb
chr12	79990959	A	0	49	36.08	[40, 0, 9, 0]	AG	0.18	27	30.11	[27, 0, 0, 0]	-	0	intron	PAWR	intron	NONHSAT029654	SINE	AluJb
chr12	79991095	A	0	60	35.58	[54, 0, 6, 0]	AG	0.1	27	29.93	[27, 0, 0, 0]	-	0	intron	PAWR	intron	NONHSAT029654	SINE	AluJb
chr12	79992613	A	0	49	34.57	[44, 0, 5, 0]	AG	0.1	18	29.83	[18, 0, 0, 0]	-	0	intron	PAWR	intron	NONHSAT029654	SINE	AluSg
chr12	79994364	A	0	33	35.55	[20, 0, 13, 0]	AG	0.39	21	29.05	[21, 0, 0, 0]	-	0	intron	PAWR	intron	NONHSAT029654	SINE	AluJr
chr12	79994377	A	0	34	35.5	[19, 0, 15, 0]	AG	0.44	29	31.59	[29, 0, 0, 0]	-	0	intron	PAWR	intron	NONHSAT029654	SINE	AluJr
chr12	79994378	A	0	33	35.48	[17, 0, 16, 0]	AG	0.48	28	29.82	[28, 0, 0, 0]	-	0	intron	PAWR	intron	NONHSAT029654	SINE	AluJr
chr12	79994383	A	0	35	35.09	[25, 0, 10, 0]	AG	0.29	32	31.03	[32, 0, 0, 0]	-	0	intron	PAWR	intron	NONHSAT029654	SINE	AluJr
chr12	79994408	A	0	33	36.3	[29, 0, 4, 0]	AG	0.12	18	30.33	[18, 0, 0, 0]	-	0	intron	PAWR	intron	NONHSAT029654	SINE	AluJr
chr12	79994468	A	0	78	36.72	[50, 0, 28, 0]	AG	0.36	26	31.19	[26, 0, 0, 0]	-	0	intron	PAWR	intron	NONHSAT029654	SINE	AluJr
chr12	79995227	A	0	86	36.34	[61, 0, 25, 0]	AG	0.29	25	30.32	[25, 0, 0, 0]	-	0	intron	PAWR	intron	NONHSAT029654	SINE	AluJr4
chr12	79996530	A	0	81	36.51	[70, 0, 11, 0]	AG	0.14	30	29.63	[30, 0, 0, 0]	-	0	intron	PAWR	intron	NONHSAT029654	SINE	AluJo
chr12	79996548	A	0	56	36.48	[41, 0, 15, 0]	AG	0.27	40	29.98	[40, 0, 0, 0]	-	0	intron	PAWR	intron	NONHSAT029654	SINE	AluJo
chr12	79996585	A	0	86	36.29	[73, 0, 13, 0]	AG	0.15	19	30.84	[19, 0, 0, 0]	-	0	intron	PAWR	intron	NONHSAT029654	SINE	AluJo
chr12	79996804	A	0	105	36.73	[83, 0, 22, 0]	AG	0.21	27	30.41	[27, 0, 0, 0]	-	0	intron	PAWR	intron	NONHSAT029654	SINE	AluJo
chr12	79996839	A	0	108	36.79	[91, 0, 17, 0]	AG	0.16	47	29.57	[47, 0, 0, 0]	-	0	intron	PAWR	intron	NONHSAT029654	SINE	AluJo
chr12	79996856	A	0	82	36.9	[60, 0, 22, 0]	AG	0.27	30	30.33	[30, 0, 0, 0]	-	0	intron	PAWR	intron	NONHSAT029654	SINE	AluJo
chr12	79996858	A	0	85	37.05	[51, 0, 34, 0]	AG	0.4	35	29.37	[35, 0, 0, 0]	-	0	intron	PAWR	intron	NONHSAT029654	SINE	AluJo
chr12	79996935	A	0	88	35.97	[67, 0, 21, 0]	AG	0.24	35	30.37	[35, 0, 0, 0]	-	0	intron	PAWR	intron	NONHSAT029654	SINE	AluJo
chr12	79996940	A	0	82	35.1	[71, 1, 10, 0]	AG	0.12	21	28.48	[21, 0, 0, 0]	-	0	intron	PAWR	intron	NONHSAT029654	SINE	AluJo
chr12	79996948	A	0	108	35.73	[82, 0, 26, 0]	AG	0.24	31	29.77	[31, 0, 0, 0]	-	0	intron	PAWR	intron	NONHSAT029654	SINE	AluJo
chr12	79996949	A	0	113	36.33	[94, 0, 19, 0]	AG	0.17	24	30.25	[24, 0, 0, 0]	-	0	intron	PAWR	intron	NONHSAT029654	SINE	AluJo
chr12	79996953	A	0	113	36.5	[61, 0, 52, 0]	AG	0.46	26	30.38	[26, 0, 0, 0]	-	0	intron	PAWR	intron	NONHSAT029654	SINE	AluJo
chr12	79996967	A	0	125	36.35	[72, 0, 53, 0]	AG	0.42	23	30.17	[23, 0, 0, 0]	-	0	intron	PAWR	intron	NONHSAT029654	SINE	AluJo
chr12	79996973	A	0	119	35.97	[44, 0, 75, 0]	AG	0.63	19	30.42	[19, 0, 0, 0]	-	0	intron	PAWR	intron	NONHSAT029654	SINE	AluJo
chr12	79996978	A	0	108	34.9	[84, 0, 24, 0]	AG	0.22	16	30.75	[16, 0, 0, 0]	-	0	intron	PAWR	intron	NONHSAT029654	SINE	AluJo
chr12	79997017	A	0	125	35.87	[93, 0, 32, 0]	AG	0.26	30	29.5	[30, 0, 0, 0]	-	0	intron	PAWR	intron	NONHSAT029654	SINE	AluJo
chr12	80193572	A	0	17	36.82	[14, 0, 3, 0]	AG	0.18	38	31.55	[38, 0, 0, 0]	-	0	intron	PPP1R12A	intron	NONHSAT029661	SINE	AluJb
chr12	80193598	A	0	24	36.88	[21, 0, 3, 0]	AG	0.12	29	31.24	[29, 0, 0, 0]	-	0	intron	PPP1R12A	intron	NONHSAT029661	SINE	AluJb
chr12	80193707	A	0	14	34.14	[5, 0, 9, 0]	AG	0.64	21	29.33	[21, 0, 0, 0]	-	0	intron	PPP1R12A	intron	NONHSAT029661	SINE	AluJb
chr12	80193713	A	0	11	35.73	[8, 0, 3, 0]	AG	0.27	21	30.76	[21, 0, 0, 0]	-	0	intron	PPP1R12A	intron	NONHSAT029661	SINE	AluJb
chr12	93903302	A	1	65	37.55	[51, 0, 14, 0]	AG	0.22	33	30.61	[33, 0, 0, 0]	-	0	-	-	exon	NONHSAT029951	srpRNA	7SLRNA
chr12	93903310	A	1	66	37.55	[54, 0, 12, 0]	AG	0.18	33	28.85	[33, 0, 0, 0]	-	0	-	-	exon	NONHSAT029951	srpRNA	7SLRNA
chr12	93903324	A	1	70	37.07	[60, 0, 10, 0]	AG	0.14	35	29.09	[35, 0, 0, 0]	-	0	-	-	exon	NONHSAT029951	srpRNA	7SLRNA
chr12	95421510	A	0	12	35.67	[8, 0, 4, 0]	AG	0.33	17	30.53	[17, 0, 0, 0]	-	0	intron	NR2C1	intron$intron	NONHSAT029999$NONHSAT029997	SINE	AluSx
chr12	95446914	A	0	17	37.29	[13, 0, 4, 0]	AG	0.24	44	30.5	[44, 0, 0, 0]	-	0	intron	NR2C1	intron$intron	NONHSAT029999$NONHSAT029997	SINE	AluJb
chr12	95449854	A	0	13	35.23	[6, 0, 7, 0]	AG	0.54	20	28.8	[20, 0, 0, 0]	-	0	intron	NR2C1	intron$intron	NONHSAT029999$NONHSAT029997	SINE	AluJb
chr12	95618160	A	1	11	37.55	[8, 0, 3, 0]	AG	0.27	31	29.32	[31, 0, 0, 0]	-	0	intron	VEZT	intron$intron$intron$intron$intron$intron$intron	NONHSAT030010$NONHSAT030007$NONHSAT030011$NONHSAT030012$NONHSAT030013$NONHSAT030009$NONHSAT030008	SINE	AluJr
chr12	95658487	A	1	14	38.64	[9, 0, 5, 0]	AG	0.36	22	29.77	[22, 0, 0, 0]	-	0	intron	VEZT	intron$intron$intron$intron	NONHSAT030011$NONHSAT030012$NONHSAT030013$NONHSAT030009	SINE	AluJb
chr12	95666654	A	1	10	37.7	[7, 0, 3, 0]	AG	0.3	44	30.25	[44, 0, 0, 0]	-	0	intron	VEZT	intron	NONHSAT030011	SINE	AluJb
chr12	98915530	A	1	14	36.79	[10, 0, 4, 0]	AG	0.29	34	30.88	[34, 0, 0, 0]	-	0	intron	TMPO	intron$intron	NONHSAT030142$NONHSAT030143	SINE	AluSg
chr12	98940346	A	1	25	36.2	[22, 0, 3, 0]	AG	0.12	35	29	[35, 0, 0, 0]	-	0	intron	TMPO	intron$intron	NONHSAT030146$NONHSAT030147	SINE	FLAM_A
chr12	98940386	A	1	33	36.55	[24, 0, 9, 0]	AG	0.27	27	29.26	[27, 0, 0, 0]	-	0	intron	TMPO	intron$intron	NONHSAT030146$NONHSAT030147	SINE	FLAM_A
chr12	98991454	A	1	36	35.94	[29, 0, 7, 0]	AG	0.19	23	30.74	[23, 0, 0, 0]	-	0	intron	SLC25A3	exon	NONHSAT030152	SINE	AluSx
chr12	99127446	A	1	166	36.94	[142, 0, 24, 0]	AG	0.14	31	30.52	[31, 0, 0, 0]	-	0	3UTR	APAF1	exon	NONHSAT030158	SINE	AluJr
chr12	99127447	A	1	168	36.76	[146, 0, 22, 0]	AG	0.13	35	30.57	[35, 0, 0, 0]	-	0	3UTR	APAF1	exon	NONHSAT030158	SINE	AluJr
chr12	99127474	A	1	102	36.64	[80, 0, 22, 0]	AG	0.22	29	30.34	[29, 0, 0, 0]	-	0	3UTR	APAF1	exon	NONHSAT030158	SINE	AluJr
chr12	99128770	A	1	90	36.38	[81, 0, 9, 0]	AG	0.1	30	29.6	[30, 0, 0, 0]	-	0	3UTR	APAF1	intron	NONHSAT030158	SINE	FLAM_A
chr12	99128771	A	1	86	36.21	[73, 0, 13, 0]	AG	0.15	34	30.59	[34, 0, 0, 0]	-	0	3UTR	APAF1	intron	NONHSAT030158	SINE	FLAM_A
chr12	99128792	A	1	71	37.32	[50, 0, 21, 0]	AG	0.3	43	29.74	[43, 0, 0, 0]	-	0	3UTR	APAF1	intron	NONHSAT030158	SINE	FLAM_A
chr12	100601683	A	1	21	36.57	[18, 0, 3, 0]	AG	0.14	35	29.57	[35, 0, 0, 0]	-	0	intron	ACTR6	-	-	SINE	AluJb
chr12	100601714	A	1	17	35.59	[9, 0, 8, 0]	AG	0.47	52	29.98	[52, 0, 0, 0]	-	0	intron	ACTR6	-	-	SINE	AluJb
chr12	100601773	A	1	11	38	[6, 0, 5, 0]	AG	0.45	35	29.77	[35, 0, 0, 0]	-	0	intron	ACTR6	-	-	SINE	AluJb
chr12	100601818	A	1	10	36.1	[7, 0, 3, 0]	AG	0.3	40	29.85	[40, 0, 0, 0]	-	0	intron	ACTR6	-	-	SINE	AluJb
chr12	100602625	A	1	15	36.4	[12, 0, 3, 0]	AG	0.2	23	29.83	[23, 0, 0, 0]	-	0	intron	ACTR6	-	-	SINE	AluJb
chr12	100602695	A	1	15	35.73	[11, 0, 4, 0]	AG	0.27	38	29.29	[38, 0, 0, 0]	-	0	intron	ACTR6	-	-	SINE	AluJb
chr12	100602714	A	1	15	38.13	[9, 0, 6, 0]	AG	0.4	30	30.7	[30, 0, 0, 0]	-	0	intron	ACTR6	-	-	SINE	AluJb
chr12	100603110	A	1	23	36.17	[19, 0, 4, 0]	AG	0.17	47	29.68	[47, 0, 0, 0]	-	0	intron	ACTR6	-	-	SINE	AluJb
chr12	100603114	A	1	24	37.21	[16, 0, 8, 0]	AG	0.33	47	30.72	[47, 0, 0, 0]	-	0	intron	ACTR6	-	-	SINE	AluJb
chr12	100603205	A	1	37	36.03	[17, 0, 20, 0]	AG	0.54	37	30.68	[37, 0, 0, 0]	-	0	intron	ACTR6	-	-	SINE	AluJb
chr12	100603206	A	1	37	36.89	[13, 0, 24, 0]	AG	0.65	41	31.32	[41, 0, 0, 0]	-	0	intron	ACTR6	-	-	SINE	AluJb
chr12	100603219	A	1	35	36.03	[31, 0, 4, 0]	AG	0.11	38	30.92	[38, 0, 0, 0]	-	0	intron	ACTR6	-	-	SINE	AluJb
chr12	101010267	A	1	12	37.83	[9, 0, 3, 0]	AG	0.25	30	30.17	[30, 0, 0, 0]	-	0	intron	GAS2L3	intron	NONHSAT030262	SINE	AluJr4
chr12	101798072	A	0	34	37.06	[26, 0, 8, 0]	AG	0.24	37	30.81	[37, 0, 0, 0]	-	0	intron	ARL1	intron$intron	NONHSAT030275$NONHSAT030276	SINE	FRAM
chr12	101798073	A	0	35	37.6	[30, 0, 5, 0]	AG	0.14	39	30.13	[39, 0, 0, 0]	-	0	intron	ARL1	intron$intron	NONHSAT030275$NONHSAT030276	SINE	FRAM
chr12	101798086	A	0	25	35.92	[16, 0, 9, 0]	AG	0.36	35	28.63	[35, 0, 0, 0]	-	0	intron	ARL1	intron$intron	NONHSAT030275$NONHSAT030276	SINE	FRAM
chr12	101798098	A	0	25	35.72	[8, 0, 17, 0]	AG	0.68	35	28.74	[35, 0, 0, 0]	-	0	intron	ARL1	intron$intron	NONHSAT030275$NONHSAT030276	SINE	FRAM
chr12	102324273	A	1	59	36.98	[53, 0, 6, 0]	AG	0.1	47	30.26	[47, 0, 0, 0]	-	0	-	-	exon	NONHSAT030313	SINE	AluJo
chr12	102324284	A	1	62	37.1	[55, 0, 7, 0]	AG	0.11	46	29.52	[46, 0, 0, 0]	-	0	-	-	exon	NONHSAT030313	SINE	AluJo
chr12	102324352	A	1	81	36.14	[67, 0, 14, 0]	AG	0.17	32	30.16	[32, 0, 0, 0]	-	0	-	-	exon	NONHSAT030313	SINE	AluJo
chr12	102354671	A	1	10	38.1	[6, 0, 4, 0]	AG	0.4	31	29.03	[31, 0, 0, 0]	-	0	-	-	intron	NONHSAT030316	SINE	AluSz
chr12	102354688	A	1	14	37	[11, 0, 3, 0]	AG	0.21	41	29.9	[41, 0, 0, 0]	-	0	-	-	intron	NONHSAT030316	SINE	AluSz
chr12	102469143	A	1	22	35.86	[19, 0, 3, 0]	AG	0.14	35	29.86	[35, 0, 0, 0]	-	0	-	-	-	-	SINE	AluJr
chr12	102469180	A	2	30	36.7	[22, 0, 8, 0]	AG	0.27	47	30.81	[47, 0, 0, 0]	-	0	intron	NUP37	intron	NONHSAT030320	SINE	AluJr
chr12	102550500	A	1	31	37.35	[26, 0, 5, 0]	AG	0.16	28	30.43	[28, 0, 0, 0]	-	0	intron	PARPBP	intron	NONHSAT030323	SINE	AluSz
chr12	102550520	A	1	28	35.57	[25, 0, 3, 0]	AG	0.11	36	30.58	[36, 0, 0, 0]	-	0	intron	PARPBP	intron	NONHSAT030323	SINE	AluSz
chr12	109031032	T	1	26	37.27	[0, 3, 0, 23]	TC	0.12	49	30.31	[0, 0, 0, 49]	-	0	-	-	intron$intron	NONHSAT030562$NONHSAT030563	SINE	MIR
chr12	109206861	A	0	10	34.9	[6, 0, 4, 0]	AG	0.4	34	29.5	[34, 0, 0, 0]	-	0	intron	SSH1	intron	NONHSAT030576	SINE	AluJr
chr12	109545099	A	1	30	37.73	[27, 0, 3, 0]	AG	0.1	42	30.71	[42, 0, 0, 0]	-	0	intron	UNG	intron	NONHSAT030592	SINE	AluJb
chr12	110017165	A	1	15	35.13	[11, 0, 4, 0]	AG	0.27	32	30.31	[32, 0, 0, 0]	-	0	intron	MVK	intron	NONHSAT030611	SINE	AluJb
chr12	110029820	A	1	11	36.91	[7, 0, 4, 0]	AG	0.36	36	30.25	[36, 0, 0, 0]	-	0	intron	MVK	intron	NONHSAT030613	SINE	AluJb
chr12	110377645	A	0	19	35.95	[15, 0, 4, 0]	AG	0.21	19	29.58	[19, 0, 0, 0]	-	0	intron	GIT2	intron$exon	NONHSAT030635$NONHSAT030636	SINE	AluJb
chr12	110378467	A	0	31	36.74	[23, 0, 8, 0]	AG	0.26	44	31.77	[44, 0, 0, 0]	-	0	intron	GIT2	intron	NONHSAT030635	SINE	AluSz
chr12	110378493	A	0	32	36.28	[19, 0, 13, 0]	AG	0.41	33	29.45	[33, 0, 0, 0]	-	0	intron	GIT2	intron	NONHSAT030635	SINE	AluSz
chr12	110378519	A	0	33	37.12	[20, 0, 13, 0]	AG	0.39	54	30.57	[54, 0, 0, 0]	-	0	intron	GIT2	intron	NONHSAT030635	SINE	AluSz
chr12	110378522	A	0	37	37.3	[31, 0, 6, 0]	AG	0.16	52	30.33	[52, 0, 0, 0]	-	0	intron	GIT2	intron	NONHSAT030635	SINE	AluSz
chr12	110378545	A	0	37	36.62	[31, 0, 6, 0]	AG	0.16	36	29.94	[36, 0, 0, 0]	-	0	intron	GIT2	intron	NONHSAT030635	SINE	AluSz
chr12	110378547	A	0	36	36.81	[31, 0, 5, 0]	AG	0.14	37	30.03	[37, 0, 0, 0]	-	0	intron	GIT2	intron	NONHSAT030635	SINE	AluSz
chr12	110378584	A	0	24	37.04	[21, 0, 3, 0]	AG	0.12	38	30.82	[38, 0, 0, 0]	-	0	intron	GIT2	intron	NONHSAT030635	SINE	AluSz
chr12	110378601	A	0	23	35.96	[16, 0, 7, 0]	AG	0.3	47	30.81	[47, 0, 0, 0]	-	0	intron	GIT2	intron	NONHSAT030635	SINE	AluSz
chr12	110378602	A	0	21	36.19	[17, 0, 4, 0]	AG	0.19	45	30.44	[45, 0, 0, 0]	-	0	intron	GIT2	intron	NONHSAT030635	SINE	AluSz
chr12	110378643	A	0	19	35.95	[4, 0, 15, 0]	AG	0.79	31	29.81	[31, 0, 0, 0]	-	0	intron	GIT2	intron	NONHSAT030635	SINE	AluSz
chr12	110379754	A	0	16	36	[13, 0, 3, 0]	AG	0.19	30	30.9	[30, 0, 0, 0]	-	0	intron	GIT2	intron	NONHSAT030635	SINE	AluJb
chr12	110379829	A	0	14	36.43	[9, 0, 5, 0]	AG	0.36	41	29.37	[41, 0, 0, 0]	-	0	intron	GIT2	intron	NONHSAT030635	SINE	AluJb
chr12	110379911	A	0	16	37.19	[12, 0, 4, 0]	AG	0.25	43	30.56	[43, 0, 0, 0]	-	0	intron	GIT2	intron	NONHSAT030635	SINE	AluJb
chr12	110381894	A	0	24	36.25	[21, 0, 3, 0]	AG	0.12	24	29.17	[24, 0, 0, 0]	-	0	intron	GIT2	-	-	SINE	FAM
chr12	110381925	A	0	31	36.61	[12, 0, 19, 0]	AG	0.61	30	30.37	[30, 0, 0, 0]	-	0	intron	GIT2	-	-	SINE	FAM
chr12	110381952	A	0	26	36.54	[16, 0, 10, 0]	AG	0.38	26	29.15	[26, 0, 0, 0]	-	0	intron	GIT2	-	-	SINE	FAM
chr12	110381981	A	0	21	37.52	[17, 0, 4, 0]	AG	0.19	34	29.97	[34, 0, 0, 0]	-	0	intron	GIT2	-	-	SINE	FAM
chr12	110877450	A	0	17	36.94	[12, 0, 5, 0]	AG	0.29	52	29.75	[52, 0, 0, 0]	-	0	intron	ARPC3	intron	NONHSAT030670	SINE	AluSc8
chr12	110877553	A	0	18	36.44	[15, 0, 3, 0]	AG	0.17	34	29.97	[34, 0, 0, 0]	-	0	intron	ARPC3	intron	NONHSAT030670	SINE	AluSc8
chr12	110877587	A	0	24	37.62	[19, 0, 5, 0]	AG	0.21	35	30.77	[35, 0, 0, 0]	-	0	intron	ARPC3	intron	NONHSAT030670	SINE	AluSc8
chr12	110882369	A	0	27	36.33	[24, 0, 3, 0]	AG	0.11	32	29.16	[32, 0, 0, 0]	-	0	intron	ARPC3	intron$intron	NONHSAT030670$NONHSAT030671	SINE	AluSx1
chr12	110907498	A	1	19	36.37	[15, 0, 4, 0]	AG	0.21	31	30.39	[31, 0, 0, 0]	-	0	intron	FAM216A	intron	NONHSAT030677	SINE	AluSx1
chr12	110909782	A	1	11	35.45	[8, 0, 3, 0]	AG	0.27	28	30.64	[28, 0, 0, 0]	-	0	intron	FAM216A	intron	NONHSAT030677	SINE	AluSx1
chr12	110909877	A	1	15	36.33	[10, 0, 5, 0]	AG	0.33	34	31.15	[34, 0, 0, 0]	-	0	intron	FAM216A	intron	NONHSAT030677	SINE	AluSx1
chr12	110909890	A	1	11	38.73	[8, 0, 3, 0]	AG	0.27	34	30.76	[34, 0, 0, 0]	-	0	intron	FAM216A	intron	NONHSAT030677	SINE	AluSx1
chr12	110933324	A	0	22	34.91	[16, 0, 6, 0]	AG	0.27	32	30.53	[32, 0, 0, 0]	-	0	intron	VPS29	intron	NONHSAT030680	SINE	AluSx
chr12	110933350	A	0	20	34.7	[16, 0, 4, 0]	AG	0.2	22	29.5	[22, 0, 0, 0]	-	0	intron	VPS29	intron	NONHSAT030680	SINE	AluSx
chr12	110933391	A	0	26	36.27	[22, 0, 4, 0]	AG	0.15	26	29.27	[26, 0, 0, 0]	-	0	intron	VPS29	intron	NONHSAT030680	SINE	AluSx
chr12	110933396	A	0	27	36.22	[19, 0, 8, 0]	AG	0.3	26	30.42	[26, 0, 0, 0]	-	0	intron	VPS29	intron	NONHSAT030680	SINE	AluSx
chr12	110933401	A	0	25	37.64	[19, 0, 6, 0]	AG	0.24	28	29.43	[28, 0, 0, 0]	-	0	intron	VPS29	intron	NONHSAT030680	SINE	AluSx
chr12	110935294	A	0	45	37.6	[40, 0, 5, 0]	AG	0.11	26	31.19	[26, 0, 0, 0]	-	0	intron	VPS29	intron$intron	NONHSAT030681$NONHSAT030682	SINE	AluSx
chr12	110935295	A	0	46	37.74	[38, 0, 8, 0]	AG	0.17	27	30.15	[27, 0, 0, 0]	-	0	intron	VPS29	intron$intron	NONHSAT030681$NONHSAT030682	SINE	AluSx
chr12	110935437	A	0	32	36.69	[28, 0, 4, 0]	AG	0.12	31	30.65	[31, 0, 0, 0]	-	0	intron	VPS29	intron$intron	NONHSAT030681$NONHSAT030682	SINE	AluSx1
chr12	110935451	A	0	24	36.21	[21, 0, 3, 0]	AG	0.12	22	31.23	[22, 0, 0, 0]	-	0	intron	VPS29	intron$intron	NONHSAT030681$NONHSAT030682	SINE	AluSx1
chr12	110935578	A	0	10	35.5	[7, 0, 3, 0]	AG	0.3	27	29.44	[27, 0, 0, 0]	-	0	intron	VPS29	intron$intron	NONHSAT030681$NONHSAT030682	SINE	AluSx1
chr12	110935580	A	0	10	37.2	[5, 0, 5, 0]	AG	0.5	21	28.14	[21, 0, 0, 0]	-	0	intron	VPS29	intron$intron	NONHSAT030681$NONHSAT030682	SINE	AluSx1
chr12	110935616	A	0	14	37.21	[11, 0, 3, 0]	AG	0.21	20	30.3	[20, 0, 0, 0]	-	0	intron	VPS29	intron$intron	NONHSAT030681$NONHSAT030682	SINE	AluSx1
chr12	110935620	A	0	14	35.71	[7, 0, 7, 0]	AG	0.5	21	30.9	[21, 0, 0, 0]	-	0	intron	VPS29	intron$intron	NONHSAT030681$NONHSAT030682	SINE	AluSx1
chr12	110935626	A	0	13	36.08	[9, 0, 4, 0]	AG	0.31	13	29.46	[13, 0, 0, 0]	-	0	intron	VPS29	intron$intron	NONHSAT030681$NONHSAT030682	SINE	AluSx1
chr12	110935651	A	0	20	35.95	[10, 0, 10, 0]	AG	0.5	23	30.09	[23, 0, 0, 0]	-	0	intron	VPS29	intron$intron	NONHSAT030681$NONHSAT030682	SINE	AluSx1
chr12	110935715	A	0	19	36.42	[13, 0, 6, 0]	AG	0.32	32	29.69	[32, 0, 0, 0]	-	0	intron	VPS29	intron$intron	NONHSAT030681$NONHSAT030682	SINE	AluSx1
chr12	110935717	A	0	20	37.65	[3, 0, 17, 0]	AG	0.85	37	30.62	[37, 0, 0, 0]	-	0	intron	VPS29	intron$intron	NONHSAT030681$NONHSAT030682	SINE	AluSx1
chr12	110935719	A	0	20	36.8	[16, 0, 4, 0]	AG	0.2	30	28.93	[30, 0, 0, 0]	-	0	intron	VPS29	intron$intron	NONHSAT030681$NONHSAT030682	SINE	AluSx1
chr12	110935721	A	0	22	36.95	[16, 1, 5, 0]	AG	0.24	29	30.17	[29, 0, 0, 0]	-	0	intron	VPS29	intron$intron	NONHSAT030681$NONHSAT030682	SINE	AluSx1
chr12	110935914	A	0	30	35.27	[27, 0, 3, 0]	AG	0.1	44	30.82	[44, 0, 0, 0]	-	0	intron	VPS29	intron$intron	NONHSAT030681$NONHSAT030682	SINE	AluSq2
chr12	110935915	A	0	33	36.52	[27, 0, 6, 0]	AG	0.18	43	30.53	[43, 0, 0, 0]	-	0	intron	VPS29	intron$intron	NONHSAT030681$NONHSAT030682	SINE	AluSq2
chr12	110935941	A	0	40	37.67	[35, 0, 5, 0]	AG	0.12	41	29.46	[41, 0, 0, 0]	-	0	intron	VPS29	intron$intron	NONHSAT030681$NONHSAT030682	SINE	AluSq2
chr12	110936023	A	0	64	35.91	[56, 0, 8, 0]	AG	0.12	34	30.5	[34, 0, 0, 0]	-	0	intron	VPS29	intron$intron	NONHSAT030681$NONHSAT030682	SINE	AluSq2
chr12	110936052	A	0	93	36.75	[56, 1, 36, 0]	AG	0.39	19	29.32	[19, 0, 0, 0]	-	0	intron	VPS29	intron$intron	NONHSAT030681$NONHSAT030682	SINE	AluSq2
chr12	110936058	A	0	103	35.55	[88, 0, 15, 0]	AG	0.15	21	29.48	[21, 0, 0, 0]	-	0	intron	VPS29	intron$intron	NONHSAT030681$NONHSAT030682	SINE	AluSq2
chr12	110936066	A	0	116	35.97	[84, 0, 32, 0]	AG	0.28	21	31.05	[21, 0, 0, 0]	-	0	intron	VPS29	intron$intron	NONHSAT030681$NONHSAT030682	SINE	AluSq2
chr12	111081503	A	1	15	37.4	[6, 0, 9, 0]	AG	0.6	43	30.98	[43, 0, 0, 0]	-	0	intron	TCTN1	exon$intron	NONHSAT030696$NONHSAT030695	SINE	AluJb
chr12	111081578	A	1	10	35.7	[4, 0, 6, 0]	AG	0.6	36	31.22	[36, 0, 0, 0]	-	0	intron	TCTN1	exon$intron	NONHSAT030696$NONHSAT030695	SINE	AluJb
chr12	111081616	A	1	17	36.12	[8, 0, 9, 0]	AG	0.53	35	29.6	[35, 0, 0, 0]	-	0	intron	TCTN1	exon$intron	NONHSAT030696$NONHSAT030695	SINE	AluJb
chr12	111081642	A	1	13	36.38	[1, 0, 12, 0]	AG	0.92	34	30.03	[34, 0, 0, 0]	-	0	intron	TCTN1	exon$intron	NONHSAT030696$NONHSAT030695	SINE	AluJb
chr12	111120646	A	0	10	38.2	[7, 0, 3, 0]	AG	0.3	21	29.33	[21, 0, 0, 0]	-	0	intron	HVCN1	exon	NONHSAT030700	SINE	AluSp
chr12	111120668	A	0	12	37.42	[9, 0, 3, 0]	AG	0.25	32	30.72	[32, 0, 0, 0]	-	0	intron	HVCN1	exon	NONHSAT030700	SINE	AluSp
chr12	111120717	A	0	15	36.8	[11, 0, 4, 0]	AG	0.27	36	31.72	[36, 0, 0, 0]	-	0	intron	HVCN1	exon	NONHSAT030700	SINE	AluSp
chr12	112478890	A	0	14	34.71	[10, 0, 4, 0]	AG	0.29	29	28.97	[29, 0, 0, 0]	-	0	intron	NAA25	intron	NONHSAT030789	SINE	FAM
chr12	117287833	A	1	14	36	[6, 0, 8, 0]	AG	0.57	31	29.84	[31, 0, 0, 0]	-	0	intron	RNFT2	intron	NONHSAT030968	SINE	AluSx1
chr12	117287885	A	1	21	36.67	[17, 0, 4, 0]	AG	0.19	30	30.77	[30, 0, 0, 0]	-	0	intron	RNFT2	intron	NONHSAT030968	SINE	AluSx1
chr12	117288712	A	1	27	37.89	[24, 0, 3, 0]	AG	0.11	21	28.29	[21, 0, 0, 0]	-	0	intron	RNFT2	intron	NONHSAT030968	SINE	AluSz
chr12	118748006	A	0	11	38.09	[8, 0, 3, 0]	AG	0.27	18	30.28	[18, 0, 0, 0]	-	0	intron	TAOK3	intron	NONHSAT031036	SINE	AluJb
chr12	118748045	A	0	10	36.8	[7, 0, 3, 0]	AG	0.3	27	29.93	[27, 0, 0, 0]	-	0	intron	TAOK3	intron	NONHSAT031036	SINE	AluJb
chr12	118757813	A	0	15	37.27	[11, 0, 4, 0]	AG	0.27	36	30.31	[36, 0, 0, 0]	-	0	intron	TAOK3	intron	NONHSAT031036	LINE	L1MB4
chr12	120720309	C	1	35	34.49	[0, 0, 35, 0]	CG	1	18	28.5	[0, 18, 0, 0]	-	0	-	-	-	-	-	-
chr12	121648507	A	1	14	36.43	[10, 0, 4, 0]	AG	0.29	24	29.58	[24, 0, 0, 0]	-	0	intron	P2RX4	-	-	SINE	AluJr
chr12	121648508	A	1	13	34.92	[10, 0, 3, 0]	AG	0.23	21	29.52	[21, 0, 0, 0]	-	0	intron	P2RX4	-	-	SINE	AluJr
chr12	121652769	A	1	10	36.2	[6, 0, 4, 0]	AG	0.4	40	30.48	[40, 0, 0, 0]	-	0	intron	P2RX4	-	-	SINE	AluSx1
chr12	121657351	A	1	12	37.92	[8, 0, 4, 0]	AG	0.33	29	30.97	[29, 0, 0, 0]	-	0	intron	P2RX4	-	-	SINE	FLAM_C
chr12	121659055	A	1	10	37.6	[6, 0, 4, 0]	AG	0.4	35	30.54	[35, 0, 0, 0]	-	0	intron	P2RX4	-	-	SINE	AluSx
chr12	121663819	A	1	10	36.2	[1, 0, 9, 0]	AG	0.9	22	30.64	[22, 0, 0, 0]	-	0	intron	P2RX4	intron$intron	NONHSAT031419$NONHSAT031418	SINE	AluJo
chr12	121669027	A	1	20	36.8	[14, 0, 6, 0]	AG	0.3	39	29.95	[39, 0, 0, 0]	-	0	intron	P2RX4	-	-	SINE	AluSx1
chr12	121681106	A	0	21	36.1	[18, 0, 3, 0]	AG	0.14	32	30.16	[32, 0, 0, 0]	-	0	intron	CAMKK2	intron	NONHSAT031417	SINE	AluSq2
chr12	121749448	A	0	46	37.3	[41, 0, 5, 0]	AG	0.11	30	29.07	[30, 0, 0, 0]	-	0	intron	ANAPC5	intron	NONHSAT031417	SINE	AluJr
chr12	121749600	A	0	115	35.02	[96, 0, 19, 0]	AG	0.17	34	29.44	[34, 0, 0, 0]	-	0	intron	ANAPC5	intron	NONHSAT031417	SINE	AluJr
chr12	121749605	A	0	126	37.05	[108, 0, 18, 0]	AG	0.14	41	30.41	[41, 0, 0, 0]	-	0	intron	ANAPC5	intron	NONHSAT031417	SINE	AluJr
chr12	121749630	A	0	105	36.31	[79, 0, 26, 0]	AG	0.25	41	30.98	[41, 0, 0, 0]	-	0	intron	ANAPC5	intron	NONHSAT031417	SINE	AluJr
chr12	121752090	A	0	40	37.5	[27, 0, 13, 0]	AG	0.33	34	30.24	[34, 0, 0, 0]	-	0	intron	ANAPC5	intron	NONHSAT031417	SINE	AluSz6
chr12	121752093	A	0	39	37	[30, 0, 9, 0]	AG	0.23	32	30.53	[32, 0, 0, 0]	-	0	intron	ANAPC5	intron	NONHSAT031417	SINE	AluSz6
chr12	121752102	A	0	42	36.88	[37, 0, 5, 0]	AG	0.12	37	30.89	[37, 0, 0, 0]	-	0	intron	ANAPC5	intron	NONHSAT031417	SINE	AluSz6
chr12	121752556	A	0	30	36.23	[26, 0, 4, 0]	AG	0.13	25	28.32	[25, 0, 0, 0]	-	0	intron	ANAPC5	intron	NONHSAT031417	SINE	AluSz
chr12	121752566	A	0	32	37.41	[25, 0, 7, 0]	AG	0.22	26	29.5	[26, 0, 0, 0]	-	0	intron	ANAPC5	intron	NONHSAT031417	SINE	AluSz
chr12	121752627	A	0	21	35.29	[17, 0, 4, 0]	AG	0.19	38	30.74	[38, 0, 0, 0]	-	0	intron	ANAPC5	intron	NONHSAT031417	SINE	AluSz
chr12	121752709	A	0	47	35.87	[17, 0, 30, 0]	AG	0.64	38	30.5	[38, 0, 0, 0]	-	0	intron	ANAPC5	intron	NONHSAT031417	SINE	AluSz
chr12	121755330	A	0	12	37.75	[8, 0, 4, 0]	AG	0.33	33	29.94	[33, 0, 0, 0]	-	0	intron	ANAPC5	intron	NONHSAT031417	SINE	AluSg
chr12	121761266	A	0	11	37.82	[8, 0, 3, 0]	AG	0.27	30	29.23	[30, 0, 0, 0]	-	0	intron	ANAPC5	intron	NONHSAT031417	SINE	AluJb
chr12	121769729	A	0	47	37.34	[41, 0, 6, 0]	AG	0.13	34	30.32	[34, 0, 0, 0]	-	0	intron	ANAPC5	intron$intron$exon	NONHSAT031417$NONHSAT031423$NONHSAT031421	SINE	AluJr
chr12	121769765	A	0	60	37.02	[49, 0, 11, 0]	AG	0.18	29	30.9	[29, 0, 0, 0]	-	0	intron	ANAPC5	intron$intron$exon	NONHSAT031417$NONHSAT031423$NONHSAT031421	SINE	AluJr
chr12	121769779	A	0	58	37.07	[26, 0, 32, 0]	AG	0.55	33	28.88	[33, 0, 0, 0]	-	0	intron	ANAPC5	intron$intron$exon	NONHSAT031417$NONHSAT031423$NONHSAT031421	SINE	AluJr
chr12	121769881	A	0	55	35.76	[46, 0, 9, 0]	AG	0.16	29	31.72	[29, 0, 0, 0]	-	0	intron	ANAPC5	intron$intron$exon	NONHSAT031417$NONHSAT031423$NONHSAT031421	SINE	AluJr
chr12	121769884	A	0	59	36.03	[52, 0, 7, 0]	AG	0.12	38	30.42	[38, 0, 0, 0]	-	0	intron	ANAPC5	intron$intron$exon	NONHSAT031417$NONHSAT031423$NONHSAT031421	SINE	AluJr
chr12	121769911	A	0	53	37.13	[13, 0, 40, 0]	AG	0.75	35	31.06	[35, 0, 0, 0]	-	0	intron	ANAPC5	intron$intron$exon	NONHSAT031417$NONHSAT031423$NONHSAT031421	SINE	AluJr
chr12	121769998	A	0	25	35.72	[22, 0, 3, 0]	AG	0.12	33	30.48	[33, 0, 0, 0]	-	0	intron	ANAPC5	intron$intron$exon	NONHSAT031417$NONHSAT031423$NONHSAT031421	SINE	AluJr
chr12	121770038	A	0	29	37.1	[26, 0, 3, 0]	AG	0.1	31	30.35	[31, 0, 0, 0]	-	0	intron	ANAPC5	intron$intron$exon	NONHSAT031417$NONHSAT031423$NONHSAT031421	SINE	AluJr
chr12	121770041	A	0	30	37.2	[21, 0, 9, 0]	AG	0.3	29	30.03	[29, 0, 0, 0]	-	0	intron	ANAPC5	intron$intron$exon	NONHSAT031417$NONHSAT031423$NONHSAT031421	SINE	AluJr
chr12	121770047	A	0	36	37.36	[5, 0, 31, 0]	AG	0.86	31	30.45	[31, 0, 0, 0]	-	0	intron	ANAPC5	intron$intron$exon	NONHSAT031417$NONHSAT031423$NONHSAT031421	SINE	AluJr
chr12	121770052	A	0	37	37.27	[28, 0, 9, 0]	AG	0.24	31	29.81	[31, 0, 0, 0]	-	0	intron	ANAPC5	intron$intron$exon	NONHSAT031417$NONHSAT031423$NONHSAT031421	SINE	AluJr
chr12	121770686	A	0	131	37.54	[117, 0, 14, 0]	AG	0.11	28	29.07	[28, 0, 0, 0]	-	0	intron	ANAPC5	intron$intron$exon	NONHSAT031417$NONHSAT031423$NONHSAT031421	SINE	FLAM_C
chr12	121770733	A	0	99	36.29	[70, 0, 29, 0]	AG	0.29	30	29.43	[30, 0, 0, 0]	-	0	intron	ANAPC5	intron$intron$exon	NONHSAT031417$NONHSAT031423$NONHSAT031421	SINE	FLAM_C
chr12	121770734	A	0	96	36.95	[74, 0, 22, 0]	AG	0.23	25	30.32	[25, 0, 0, 0]	-	0	intron	ANAPC5	intron$intron$exon	NONHSAT031417$NONHSAT031423$NONHSAT031421	SINE	FLAM_C
chr12	121770768	A	0	92	37.83	[24, 0, 68, 0]	AG	0.74	24	29.58	[24, 0, 0, 0]	-	0	intron	ANAPC5	intron$intron$exon	NONHSAT031417$NONHSAT031423$NONHSAT031421	SINE	FLAM_C
chr12	121770778	A	0	81	37.11	[45, 0, 36, 0]	AG	0.44	38	30.71	[38, 0, 0, 0]	-	0	intron	ANAPC5	intron$intron$exon	NONHSAT031417$NONHSAT031423$NONHSAT031421	SINE	FLAM_C
chr12	121770995	A	0	46	36.04	[38, 0, 8, 0]	AG	0.17	26	30.42	[26, 0, 0, 0]	-	0	intron	ANAPC5	intron$intron$exon	NONHSAT031417$NONHSAT031423$NONHSAT031421	SINE	AluSx
chr12	121770997	A	0	44	35.93	[27, 0, 17, 0]	AG	0.39	28	28.96	[28, 0, 0, 0]	-	0	intron	ANAPC5	intron$intron$exon	NONHSAT031417$NONHSAT031423$NONHSAT031421	SINE	AluSx
chr12	121771019	A	0	58	37.41	[48, 0, 10, 0]	AG	0.17	31	30.81	[31, 0, 0, 0]	-	0	intron	ANAPC5	intron$intron$exon	NONHSAT031417$NONHSAT031423$NONHSAT031421	SINE	AluSx
chr12	121771819	A	0	37	38.32	[17, 0, 20, 0]	AG	0.54	31	30.77	[31, 0, 0, 0]	-	0	intron	ANAPC5	intron$intron$exon	NONHSAT031417$NONHSAT031423$NONHSAT031421	SINE	AluJr
chr12	121771820	A	0	39	37.54	[27, 0, 12, 0]	AG	0.31	35	30.74	[35, 0, 0, 0]	-	0	intron	ANAPC5	intron$intron$exon	NONHSAT031417$NONHSAT031423$NONHSAT031421	SINE	AluJr
chr12	121771849	A	0	23	35.17	[16, 0, 7, 0]	AG	0.3	33	29.27	[33, 0, 0, 0]	-	0	intron	ANAPC5	intron$intron$exon	NONHSAT031417$NONHSAT031423$NONHSAT031421	SINE	AluJr
chr12	121771876	A	0	35	37.09	[30, 0, 5, 0]	AG	0.14	39	31.08	[39, 0, 0, 0]	-	0	intron	ANAPC5	intron$intron$exon	NONHSAT031417$NONHSAT031423$NONHSAT031421	SINE	AluJr
chr12	121771937	A	0	42	37.57	[32, 0, 10, 0]	AG	0.24	30	29.87	[30, 0, 0, 0]	-	0	intron	ANAPC5	intron$intron$exon	NONHSAT031417$NONHSAT031423$NONHSAT031421	SINE	AluJr
chr12	121771942	A	0	50	36.48	[39, 0, 11, 0]	AG	0.22	34	30.24	[34, 0, 0, 0]	-	0	intron	ANAPC5	intron$intron$exon	NONHSAT031417$NONHSAT031423$NONHSAT031421	SINE	AluJr
chr12	121771962	A	0	93	37.85	[75, 0, 18, 0]	AG	0.19	40	30.82	[40, 0, 0, 0]	-	0	intron	ANAPC5	intron$intron$exon	NONHSAT031417$NONHSAT031423$NONHSAT031421	SINE	AluJr
chr12	121771964	A	0	95	38.02	[64, 0, 31, 0]	AG	0.33	33	29.3	[33, 0, 0, 0]	-	0	intron	ANAPC5	intron$intron$exon	NONHSAT031417$NONHSAT031423$NONHSAT031421	SINE	AluJr
chr12	121771999	A	0	134	37.69	[120, 0, 14, 0]	AG	0.1	36	29.61	[36, 0, 0, 0]	-	0	intron	ANAPC5	intron$intron$exon	NONHSAT031417$NONHSAT031423$NONHSAT031421	SINE	AluJr
chr12	121772019	A	0	116	36.28	[88, 0, 28, 0]	AG	0.24	29	28.79	[29, 0, 0, 0]	-	0	intron	ANAPC5	intron$intron$exon	NONHSAT031417$NONHSAT031423$NONHSAT031421	SINE	AluJr
chr12	121772025	A	0	101	36.58	[45, 0, 56, 0]	AG	0.55	30	29.03	[30, 0, 0, 0]	-	0	intron	ANAPC5	intron$intron$exon	NONHSAT031417$NONHSAT031423$NONHSAT031421	SINE	AluJr
chr12	121772041	A	0	97	37.1	[66, 0, 31, 0]	AG	0.32	23	30.17	[23, 0, 0, 0]	-	0	intron	ANAPC5	intron$intron$exon	NONHSAT031417$NONHSAT031423$NONHSAT031421	SINE	AluJr
chr12	121772064	A	0	134	36.7	[118, 0, 16, 0]	AG	0.12	27	30.44	[27, 0, 0, 0]	-	0	intron	ANAPC5	intron$intron$exon	NONHSAT031417$NONHSAT031423$NONHSAT031421	SINE	AluJr
chr12	121772068	A	0	146	36.84	[42, 0, 104, 0]	AG	0.71	22	29.09	[22, 0, 0, 0]	-	0	intron	ANAPC5	intron$intron$exon	NONHSAT031417$NONHSAT031423$NONHSAT031421	SINE	AluJr
chr12	121772075	A	0	165	37.01	[97, 0, 68, 0]	AG	0.41	28	30.86	[28, 0, 0, 0]	-	0	intron	ANAPC5	intron$intron$exon	NONHSAT031417$NONHSAT031423$NONHSAT031421	SINE	AluJr
chr12	121772076	A	0	160	37.52	[109, 0, 51, 0]	AG	0.32	32	30.34	[32, 0, 0, 0]	-	0	intron	ANAPC5	intron$intron$exon	NONHSAT031417$NONHSAT031423$NONHSAT031421	SINE	AluJr
chr12	121773242	A	0	36	37.69	[10, 0, 26, 0]	AG	0.72	28	30.54	[28, 0, 0, 0]	-	0	intron	ANAPC5	intron$intron	NONHSAT031417$NONHSAT031423	SINE	AluSq2
chr12	121773244	A	0	38	37.08	[8, 0, 30, 0]	AG	0.79	19	29.37	[19, 0, 0, 0]	-	0	intron	ANAPC5	intron$intron	NONHSAT031417$NONHSAT031423	SINE	AluSq2
chr12	121842078	A	1	11	34	[7, 0, 4, 0]	AG	0.36	23	30.04	[23, 0, 0, 0]	-	0	intron	RNF34	intron	NONHSAT031431	SINE	AluSx
chr12	121862334	A	2	22	37.45	[19, 0, 3, 0]	AG	0.14	32	30.5	[32, 0, 0, 0]	-	0	-	-	intron	NONHSAT031417	SINE	AluJb
chr12	121862338	T	2	23	37.65	[0, 9, 0, 14]	TC	0.39	36	29.86	[0, 0, 0, 36]	-	0	-	-	intron	NONHSAT031417	SINE	AluJb
chr12	121862342	T	2	22	37.5	[0, 5, 0, 17]	TC	0.23	33	30.67	[0, 0, 0, 33]	-	0	-	-	intron	NONHSAT031417	SINE	AluJb
chr12	121862419	A	0	10	34.1	[5, 0, 5, 0]	AG	0.5	24	28.58	[24, 0, 0, 0]	-	0	-	-	intron	NONHSAT031417	SINE	AluJb
chr12	121862431	A	0	12	35.25	[8, 0, 4, 0]	AG	0.33	27	30.89	[27, 0, 0, 0]	-	0	-	-	intron	NONHSAT031417	SINE	AluJb
chr12	121862438	A	0	11	37.09	[8, 0, 3, 0]	AG	0.27	26	31.27	[26, 0, 0, 0]	-	0	-	-	intron	NONHSAT031417	SINE	AluJb
chr12	121862487	A	0	29	37.66	[26, 0, 3, 0]	AG	0.1	34	30.94	[34, 0, 0, 0]	-	0	-	-	intron	NONHSAT031417	SINE	AluJb
chr12	121864502	A	0	13	36.77	[10, 0, 3, 0]	AG	0.23	28	29.57	[28, 0, 0, 0]	-	0	-	-	intron	NONHSAT031417	SINE	AluSx
chr12	121935733	A	0	10	36.8	[2, 0, 8, 0]	AG	0.8	38	30.5	[38, 0, 0, 0]	-	0	intron	KDM2B	intron	NONHSAT031417	SINE	AluSz
chr12	121937494	A	0	15	37.27	[11, 0, 4, 0]	AG	0.27	23	28.61	[23, 0, 0, 0]	-	0	intron	KDM2B	intron	NONHSAT031417	SINE	AluSx
chr12	121937506	A	0	16	36.44	[13, 0, 3, 0]	AG	0.19	29	30	[29, 0, 0, 0]	-	0	intron	KDM2B	intron	NONHSAT031417	SINE	AluSx
chr12	121938817	A	0	12	35.58	[9, 0, 3, 0]	AG	0.25	37	31.05	[37, 0, 0, 0]	-	0	intron	KDM2B	intron	NONHSAT031417	SINE	AluSz
chr12	121940909	A	0	10	35	[6, 0, 4, 0]	AG	0.4	25	28.52	[25, 0, 0, 0]	-	0	intron	KDM2B	intron	NONHSAT031417	SINE	AluSq2
chr12	121940945	A	0	12	36.75	[7, 0, 5, 0]	AG	0.42	34	30.56	[34, 0, 0, 0]	-	0	intron	KDM2B	intron	NONHSAT031417	SINE	AluSq2
chr12	121940950	A	0	11	37.36	[8, 0, 3, 0]	AG	0.27	37	31.03	[37, 0, 0, 0]	-	0	intron	KDM2B	intron	NONHSAT031417	SINE	AluSq2
chr12	121940954	A	0	10	37.4	[7, 0, 3, 0]	AG	0.3	35	28.37	[35, 0, 0, 0]	-	0	intron	KDM2B	intron	NONHSAT031417	SINE	AluSq2
chr12	121941248	A	0	13	37.08	[8, 0, 5, 0]	AG	0.38	32	30.03	[32, 0, 0, 0]	-	0	intron	KDM2B	intron	NONHSAT031417	SINE	AluJb
chr12	121941950	A	0	17	36.88	[11, 0, 6, 0]	AG	0.35	35	30.94	[35, 0, 0, 0]	-	0	intron	KDM2B	intron	NONHSAT031417	SINE	AluJo
chr12	121942262	A	0	19	35.95	[13, 0, 6, 0]	AG	0.32	33	29.58	[33, 0, 0, 0]	-	0	intron	KDM2B	intron	NONHSAT031417	SINE	AluJr
chr12	121942286	A	0	38	37.39	[34, 0, 4, 0]	AG	0.11	44	30.5	[44, 0, 0, 0]	-	0	intron	KDM2B	intron	NONHSAT031417	SINE	AluJr
chr12	121942294	A	0	37	36.97	[32, 0, 5, 0]	AG	0.14	43	29.58	[43, 0, 0, 0]	-	0	intron	KDM2B	intron	NONHSAT031417	SINE	AluJr
chr12	121942302	A	0	39	37.08	[27, 0, 12, 0]	AG	0.31	37	29.19	[37, 0, 0, 0]	-	0	intron	KDM2B	intron	NONHSAT031417	SINE	AluJr
chr12	121942324	A	0	38	34.26	[34, 0, 4, 0]	AG	0.11	33	30	[33, 0, 0, 0]	-	0	intron	KDM2B	intron	NONHSAT031417	SINE	AluJr
chr12	121942627	A	0	14	36.93	[10, 0, 4, 0]	AG	0.29	24	30.21	[24, 0, 0, 0]	-	0	intron	KDM2B	intron	NONHSAT031417	SINE	AluSx
chr12	121943845	A	0	10	36.7	[7, 0, 3, 0]	AG	0.3	31	30.68	[31, 0, 0, 0]	-	0	intron	KDM2B	intron	NONHSAT031417	SINE	AluJo
chr12	121944009	A	0	15	37.8	[11, 0, 4, 0]	AG	0.27	44	29.98	[44, 0, 0, 0]	-	0	intron	KDM2B	intron	NONHSAT031417	SINE	AluJo
chr12	121945001	A	0	26	37.15	[20, 0, 6, 0]	AG	0.23	40	29.75	[40, 0, 0, 0]	-	0	intron	KDM2B	intron	NONHSAT031417	SINE	AluSx3
chr12	121945072	A	0	34	35.74	[7, 0, 27, 0]	AG	0.79	26	28.81	[26, 0, 0, 0]	-	0	intron	KDM2B	intron	NONHSAT031417	SINE	AluSx3
chr12	121945104	A	0	30	36.1	[5, 0, 25, 0]	AG	0.83	39	29.85	[39, 0, 0, 0]	-	0	intron	KDM2B	intron	NONHSAT031417	SINE	AluSx3
chr12	121945579	A	0	25	36.76	[20, 0, 5, 0]	AG	0.2	38	30.42	[38, 0, 0, 0]	-	0	intron	KDM2B	intron	NONHSAT031417	SINE	AluJb
chr12	121945596	A	0	13	37.77	[10, 0, 3, 0]	AG	0.23	39	30.59	[39, 0, 0, 0]	-	0	intron	KDM2B	intron	NONHSAT031417	SINE	AluJb
chr12	121967617	A	0	10	34.5	[7, 0, 3, 0]	AG	0.3	26	30.15	[26, 0, 0, 0]	-	0	intron	KDM2B	intron	NONHSAT031417	SINE	AluSz6
chr12	122021412	A	1	15	33.4	[12, 0, 3, 0]	AG	0.2	28	29.89	[28, 0, 0, 0]	-	0	-	-	intron	NONHSAT031432	SINE	AluJb
chr12	122021420	A	1	15	36.4	[11, 0, 4, 0]	AG	0.27	26	30.15	[26, 0, 0, 0]	-	0	-	-	intron	NONHSAT031432	SINE	AluJb
chr12	122021421	A	1	13	36.62	[6, 0, 7, 0]	AG	0.54	24	30.33	[24, 0, 0, 0]	-	0	-	-	intron	NONHSAT031432	SINE	AluJb
chr12	122030820	A	1	16	37.5	[13, 0, 3, 0]	AG	0.19	20	29.3	[20, 0, 0, 0]	-	0	-	-	intron	NONHSAT031432	SINE	AluSx1
chr12	122034116	A	1	17	35.59	[14, 0, 3, 0]	AG	0.18	34	30	[34, 0, 0, 0]	-	0	-	-	-	-	SINE	AluSz6
chr12	122034147	A	1	27	36.93	[24, 0, 3, 0]	AG	0.11	26	30.81	[26, 0, 0, 0]	-	0	-	-	-	-	SINE	AluSz6
chr12	122034186	A	1	21	36.57	[11, 0, 10, 0]	AG	0.48	25	30	[25, 0, 0, 0]	-	0	-	-	-	-	SINE	AluSz6
chr12	122034188	A	1	24	37	[17, 0, 7, 0]	AG	0.29	33	30.39	[33, 0, 0, 0]	-	0	-	-	-	-	SINE	AluSz6
chr12	122034247	A	1	15	36.27	[12, 0, 3, 0]	AG	0.2	30	28.7	[30, 0, 0, 0]	-	0	-	-	-	-	SINE	AluSz6
chr12	122034312	A	1	21	36.24	[18, 0, 3, 0]	AG	0.14	33	29.45	[33, 0, 0, 0]	-	0	-	-	-	-	SINE	AluSz6
chr12	122034527	A	1	19	37.53	[13, 0, 6, 0]	AG	0.32	28	30.79	[28, 0, 0, 0]	-	0	-	-	-	-	SINE	AluJr
chr12	122034607	A	1	27	35.22	[23, 0, 4, 0]	AG	0.15	37	30.35	[37, 0, 0, 0]	-	0	-	-	-	-	SINE	AluJr
chr12	122034624	A	1	22	37.55	[16, 0, 6, 0]	AG	0.27	25	30.4	[25, 0, 0, 0]	-	0	-	-	-	-	SINE	AluJr
chr12	122034646	A	1	34	37.85	[29, 0, 5, 0]	AG	0.15	28	28.64	[28, 0, 0, 0]	-	0	-	-	-	-	SINE	AluJr
chr12	122034648	A	1	36	37.5	[30, 0, 6, 0]	AG	0.17	33	30.09	[33, 0, 0, 0]	-	0	-	-	-	-	SINE	AluJr
chr12	122034652	A	1	37	35.97	[33, 0, 4, 0]	AG	0.11	30	30.23	[30, 0, 0, 0]	-	0	-	-	-	-	SINE	AluJr
chr12	122034732	A	1	12	35.42	[9, 0, 3, 0]	AG	0.25	33	30.94	[33, 0, 0, 0]	-	0	-	-	-	-	SINE	AluSx
chr12	122035268	A	1	58	37.48	[52, 0, 6, 0]	AG	0.1	43	30.19	[43, 0, 0, 0]	-	0	-	-	-	-	SINE	AluSx
chr12	122035312	A	1	64	36.72	[54, 0, 10, 0]	AG	0.16	28	30.54	[28, 0, 0, 0]	-	0	-	-	-	-	SINE	AluSx
chr12	122036103	A	1	11	36	[8, 0, 3, 0]	AG	0.27	29	29.41	[29, 0, 0, 0]	-	0	-	-	-	-	SINE	AluSx
chr12	122037750	A	1	12	36.75	[9, 0, 3, 0]	AG	0.25	27	31.07	[27, 0, 0, 0]	-	0	-	-	-	-	SINE	AluJb
chr12	122038134	A	1	14	36.21	[11, 0, 3, 0]	AG	0.21	34	30.91	[34, 0, 0, 0]	-	0	-	-	-	-	SINE	AluJb
chr12	122038425	A	1	16	36.94	[13, 0, 3, 0]	AG	0.19	29	30.41	[29, 0, 0, 0]	-	0	-	-	-	-	SINE	AluSz
chr12	122040304	A	1	18	35.83	[13, 0, 5, 0]	AG	0.28	22	31.09	[22, 0, 0, 0]	-	0	-	-	-	-	SINE	AluJb
chr12	122040388	A	1	11	37.73	[8, 0, 3, 0]	AG	0.27	37	30.84	[37, 0, 0, 0]	-	0	-	-	-	-	SINE	AluJb
chr12	122040395	A	1	12	37.58	[8, 0, 4, 0]	AG	0.33	47	30.06	[47, 0, 0, 0]	-	0	-	-	-	-	SINE	AluJb
chr12	122040572	A	1	12	35.58	[6, 0, 6, 0]	AG	0.5	36	31.03	[36, 0, 0, 0]	-	0	-	-	-	-	SINE	AluJr
chr12	122195202	A	1	14	37.14	[6, 0, 8, 0]	AG	0.57	22	30.68	[22, 0, 0, 0]	-	0	intron	TMEM120B	-	-	SINE	AluSx
chr12	122195891	A	1	35	35.8	[18, 0, 17, 0]	AG	0.49	40	29.77	[40, 0, 0, 0]	-	0	intron	TMEM120B	-	-	SINE	AluJr
chr12	122195904	A	1	28	37.07	[9, 0, 19, 0]	AG	0.68	46	29.96	[46, 0, 0, 0]	-	0	intron	TMEM120B	-	-	SINE	AluJr
chr12	122195918	A	1	24	37.54	[5, 0, 19, 0]	AG	0.79	42	30.52	[42, 0, 0, 0]	-	0	intron	TMEM120B	-	-	SINE	AluJr
chr12	122195927	A	1	25	34.92	[21, 0, 4, 0]	AG	0.16	39	30.87	[39, 0, 0, 0]	-	0	intron	TMEM120B	-	-	SINE	AluJr
chr12	122195934	A	1	23	35.65	[19, 0, 4, 0]	AG	0.17	40	30.73	[40, 0, 0, 0]	-	0	intron	TMEM120B	-	-	SINE	AluJr
chr12	122195959	A	1	27	36.22	[21, 0, 6, 0]	AG	0.22	39	30.18	[39, 0, 0, 0]	-	0	intron	TMEM120B	-	-	SINE	AluJr
chr12	122195964	A	1	30	36.67	[3, 0, 27, 0]	AG	0.9	29	28.62	[29, 0, 0, 0]	-	0	intron	TMEM120B	-	-	SINE	AluJr
chr12	122195980	A	1	25	36.76	[19, 0, 6, 0]	AG	0.24	33	29.15	[33, 0, 0, 0]	-	0	intron	TMEM120B	-	-	SINE	AluJr
chr12	122214833	A	1	42	35.98	[34, 0, 8, 0]	AG	0.19	26	29.38	[26, 0, 0, 0]	-	0	3UTR	TMEM120B	intron$exon$intron$intron	NONHSAT031440$NONHSAT031441$NONHSAT031439$NONHSAT031438	SINE	AluJb
chr12	122214992	A	1	23	37.91	[18, 0, 5, 0]	AG	0.22	38	29.5	[38, 0, 0, 0]	-	0	3UTR	TMEM120B	intron$exon$intron$intron	NONHSAT031440$NONHSAT031441$NONHSAT031439$NONHSAT031438	SINE	AluSx
chr12	122215001	A	1	23	37.26	[18, 0, 5, 0]	AG	0.22	45	29.22	[45, 0, 0, 0]	-	0	3UTR	TMEM120B	intron$exon$intron$intron	NONHSAT031440$NONHSAT031441$NONHSAT031439$NONHSAT031438	SINE	AluSx
chr12	122215150	A	1	44	36.93	[39, 0, 5, 0]	AG	0.11	39	29	[39, 0, 0, 0]	-	0	3UTR	TMEM120B	intron$exon$intron$intron	NONHSAT031440$NONHSAT031441$NONHSAT031439$NONHSAT031438	SINE	AluSx
chr12	122218064	A	2	33	35.42	[29, 0, 4, 0]	AG	0.12	41	30.78	[41, 0, 0, 0]	-	0	3UTR&intron	TMEM120B&RHOF	intron$intron$intron&intron$intron	NONHSAT031441$NONHSAT031439$NONHSAT031438&NONHSAT031442$NONHSAT031417	SINE	AluSp
chr12	122219246	A	1	21	35.67	[18, 0, 3, 0]	AG	0.14	24	29.46	[24, 0, 0, 0]	-	0	3UTR	TMEM120B	intron$exon	NONHSAT031441$NONHSAT031439	SINE	AluJb
chr12	122991728	A	0	16	38.25	[4, 0, 12, 0]	AG	0.75	35	31.17	[35, 0, 0, 0]	-	0	intron	RSRC2	exon	NONHSAT031510	SINE	AluSq2
chr12	122991778	A	0	23	36.13	[14, 0, 9, 0]	AG	0.39	29	31.07	[29, 0, 0, 0]	-	0	intron	RSRC2	exon	NONHSAT031510	SINE	AluSq2
chr12	122996518	A	0	14	35.57	[11, 0, 3, 0]	AG	0.21	38	29.55	[38, 0, 0, 0]	-	0	intron	RSRC2	intron	NONHSAT031511	SINE	AluSg
chr12	122997040	A	0	50	36.66	[40, 0, 10, 0]	AG	0.2	25	31.12	[25, 0, 0, 0]	-	0	intron	RSRC2	intron	NONHSAT031511	SINE	AluSq
chr12	122997049	A	0	43	36.05	[35, 0, 8, 0]	AG	0.19	22	29.5	[22, 0, 0, 0]	-	0	intron	RSRC2	intron	NONHSAT031511	SINE	AluSq
chr12	122997115	A	0	27	36.04	[21, 0, 6, 0]	AG	0.22	50	29.58	[50, 0, 0, 0]	-	0	intron	RSRC2	intron	NONHSAT031511	SINE	AluSq
chr12	122997121	A	0	25	36.52	[21, 0, 4, 0]	AG	0.16	43	29.53	[43, 0, 0, 0]	-	0	intron	RSRC2	intron	NONHSAT031511	SINE	AluSq
chr12	122997489	A	0	29	36.17	[26, 0, 3, 0]	AG	0.1	30	29.63	[30, 0, 0, 0]	-	0	intron	RSRC2	intron	NONHSAT031511	SINE	AluSz6
chr12	122997575	A	0	28	36.75	[25, 0, 3, 0]	AG	0.11	29	30.17	[29, 0, 0, 0]	-	0	intron	RSRC2	intron	NONHSAT031511	SINE	AluSz6
chr12	122998571	A	0	44	36.52	[28, 0, 16, 0]	AG	0.36	33	30.39	[33, 0, 0, 0]	-	0	intron	RSRC2	intron	NONHSAT031511	SINE	AluJo
chr12	122998909	A	0	22	35.14	[18, 0, 4, 0]	AG	0.18	25	29.08	[25, 0, 0, 0]	-	0	intron	RSRC2	intron	NONHSAT031511	SINE	AluSx
chr12	123001459	A	0	15	36.6	[12, 0, 3, 0]	AG	0.2	44	30.77	[44, 0, 0, 0]	-	0	intron	RSRC2	intron	NONHSAT031511	SINE	AluJb
chr12	123080747	A	1	10	34.9	[6, 0, 4, 0]	AG	0.4	31	30.42	[31, 0, 0, 0]	-	0	intron	KNTC1	intron	NONHSAT031522	SINE	AluSx
chr12	123080864	A	1	10	37.2	[7, 0, 3, 0]	AG	0.3	31	31.19	[31, 0, 0, 0]	-	0	intron	KNTC1	intron	NONHSAT031522	SINE	AluSx
chr12	123081268	A	1	14	38.36	[5, 0, 9, 0]	AG	0.64	40	30.05	[40, 0, 0, 0]	-	0	intron	KNTC1	intron	NONHSAT031522	SINE	AluJr
chr12	123081304	A	1	10	36.6	[6, 0, 4, 0]	AG	0.4	33	28.67	[33, 0, 0, 0]	-	0	intron	KNTC1	intron	NONHSAT031522	SINE	AluJr
chr12	123083045	A	1	12	36.42	[7, 0, 5, 0]	AG	0.42	20	28.1	[20, 0, 0, 0]	-	0	intron	KNTC1	intron	NONHSAT031522	SINE	AluJb
chr12	123083047	A	1	13	36.69	[10, 0, 3, 0]	AG	0.23	25	30.8	[25, 0, 0, 0]	-	0	intron	KNTC1	intron	NONHSAT031522	SINE	AluJb
chr12	123242748	A	1	14	36.64	[11, 0, 3, 0]	AG	0.21	28	30.32	[28, 0, 0, 0]	-	0	intron	DENR	intron	NONHSAT031533	SINE	AluSg4
chr12	123242758	A	1	12	37.17	[6, 0, 6, 0]	AG	0.5	26	29.19	[26, 0, 0, 0]	-	0	intron	DENR	intron	NONHSAT031533	SINE	AluSg4
chr12	123243223	A	1	12	36	[9, 0, 3, 0]	AG	0.25	42	30.07	[42, 0, 0, 0]	-	0	intron	DENR	intron	NONHSAT031533	SINE	AluJo
chr12	123243232	A	1	15	36.67	[11, 0, 4, 0]	AG	0.27	38	29.68	[38, 0, 0, 0]	-	0	intron	DENR	intron	NONHSAT031533	SINE	AluJo
chr12	123243271	A	1	11	34.91	[7, 0, 4, 0]	AG	0.36	25	30.6	[25, 0, 0, 0]	-	0	intron	DENR	intron	NONHSAT031533	SINE	AluJo
chr12	123244147	A	1	21	36	[18, 0, 3, 0]	AG	0.14	32	29.66	[32, 0, 0, 0]	-	0	intron	DENR	intron	NONHSAT031533	SINE	AluSz6
chr12	123244148	A	1	19	36.37	[16, 0, 3, 0]	AG	0.16	33	30.18	[33, 0, 0, 0]	-	0	intron	DENR	intron	NONHSAT031533	SINE	AluSz6
chr12	123244193	A	1	25	35.8	[21, 0, 4, 0]	AG	0.16	30	30.73	[30, 0, 0, 0]	-	0	intron	DENR	intron	NONHSAT031533	SINE	AluSz6
chr12	123355116	A	0	12	37.33	[9, 0, 3, 0]	AG	0.25	41	30.68	[41, 0, 0, 0]	-	0	intron	VPS37B	exon	NONHSAT031545	SINE	AluJo
chr12	123355171	A	0	15	38.07	[12, 0, 3, 0]	AG	0.2	28	29.96	[28, 0, 0, 0]	-	0	intron	VPS37B	exon	NONHSAT031545	SINE	AluJo
chr12	123740133	A	1	10	37.4	[7, 0, 3, 0]	AG	0.3	24	29.92	[24, 0, 0, 0]	-	0	intron	C12orf65	intron	NONHSAT031569	SINE	AluJb
chr12	123870816	A	1	16	36.75	[12, 0, 4, 0]	AG	0.25	35	28.71	[35, 0, 0, 0]	-	0	intron	SETD8	intron	NONHSAT031588	SINE	AluSx1
chr12	123870832	A	1	18	38.56	[8, 0, 10, 0]	AG	0.56	33	31.06	[33, 0, 0, 0]	-	0	intron	SETD8	intron	NONHSAT031588	SINE	AluSx1
chr12	123870862	A	1	17	37.06	[14, 0, 3, 0]	AG	0.18	38	30.03	[38, 0, 0, 0]	-	0	intron	SETD8	intron	NONHSAT031588	SINE	AluSx1
chr12	123870863	A	1	20	36.95	[12, 0, 8, 0]	AG	0.4	35	30.63	[35, 0, 0, 0]	-	0	intron	SETD8	intron	NONHSAT031588	SINE	AluSx1
chr12	123870880	A	1	24	36.46	[20, 0, 4, 0]	AG	0.17	30	30.43	[30, 0, 0, 0]	-	0	intron	SETD8	intron	NONHSAT031588	SINE	AluSx1
chr12	123871458	A	1	29	36.76	[21, 0, 8, 0]	AG	0.28	35	30.83	[35, 0, 0, 0]	-	0	intron	SETD8	intron	NONHSAT031588	SINE	AluSx
chr12	123871467	A	1	27	37.67	[23, 0, 4, 0]	AG	0.15	39	30.77	[39, 0, 0, 0]	-	0	intron	SETD8	intron	NONHSAT031588	SINE	AluSx
chr12	123871477	A	1	28	36.61	[23, 0, 5, 0]	AG	0.18	39	30.03	[39, 0, 0, 0]	-	0	intron	SETD8	intron	NONHSAT031588	SINE	AluSx
chr12	123871504	A	1	18	34.44	[6, 0, 12, 0]	AG	0.67	45	30.67	[45, 0, 0, 0]	-	0	intron	SETD8	intron	NONHSAT031588	SINE	AluSx
chr12	123871533	A	1	17	36.76	[10, 0, 7, 0]	AG	0.41	49	30.18	[49, 0, 0, 0]	-	0	intron	SETD8	intron	NONHSAT031588	SINE	AluSx
chr12	123871665	A	1	32	37.94	[26, 0, 6, 0]	AG	0.19	36	31.06	[36, 0, 0, 0]	-	0	intron	SETD8	intron	NONHSAT031588	SINE	AluSx
chr12	123943582	A	1	19	34.32	[16, 0, 3, 0]	AG	0.16	16	29.94	[16, 0, 0, 0]	-	0	intron	SNRNP35	intron$intron	NONHSAT031592$NONHSAT031593	SINE	AluJb
chr12	123943586	A	1	19	32.05	[10, 0, 9, 0]	AG	0.47	14	30.29	[14, 0, 0, 0]	-	0	intron	SNRNP35	intron$intron	NONHSAT031592$NONHSAT031593	SINE	AluJb
chr12	123943937	A	1	10	37.6	[7, 0, 3, 0]	AG	0.3	15	31	[15, 0, 0, 0]	-	0	intron	SNRNP35	intron$intron	NONHSAT031592$NONHSAT031593	SINE	AluSz
chr12	123945051	A	1	11	36.18	[6, 0, 5, 0]	AG	0.45	28	30.54	[28, 0, 0, 0]	-	0	intron	SNRNP35	intron$intron	NONHSAT031592$NONHSAT031593	SINE	AluJo
chr12	123945283	A	1	22	36.5	[17, 0, 5, 0]	AG	0.23	33	31.03	[33, 0, 0, 0]	-	0	intron	SNRNP35	intron$intron	NONHSAT031592$NONHSAT031593	SINE	AluJo
chr12	123947661	A	1	17	37.65	[12, 0, 5, 0]	AG	0.29	30	29	[30, 0, 0, 0]	-	0	intron	SNRNP35	intron$intron	NONHSAT031592$NONHSAT031593	SINE	AluJo
chr12	123947701	A	1	24	37.96	[21, 0, 3, 0]	AG	0.12	35	29.8	[35, 0, 0, 0]	-	0	intron	SNRNP35	intron$intron	NONHSAT031592$NONHSAT031593	SINE	AluJo
chr12	123947737	A	1	21	35.86	[17, 0, 4, 0]	AG	0.19	37	29.22	[37, 0, 0, 0]	-	0	intron	SNRNP35	intron$intron	NONHSAT031592$NONHSAT031593	SINE	AluJo
chr12	124060864	A	0	16	37.75	[11, 0, 5, 0]	AG	0.31	53	30.09	[53, 0, 0, 0]	-	0	-	-	intron	NONHSAT031597	SINE	AluSz
chr12	124061178	A	0	15	36.13	[12, 0, 3, 0]	AG	0.2	43	29.74	[43, 0, 0, 0]	-	0	-	-	intron	NONHSAT031597	SINE	AluSz6
chr12	124061182	A	0	16	34.88	[12, 0, 4, 0]	AG	0.25	40	30.07	[40, 0, 0, 0]	-	0	-	-	intron	NONHSAT031597	SINE	AluSz6
chr12	124242647	G	1	255	37.72	[39, 0, 216, 0]	GA	0.15	27	28.41	[0, 0, 27, 0]	-	0	3UTR	ATP6V0A2	exon	NONHSAT031606	-	-
chr12	125267800	A	0	234	37.52	[199, 0, 35, 0]	AG	0.15	39	31.21	[39, 0, 0, 0]	-	0	intron	SCARB1	intron	NONHSAT031679	SINE	AluJr
chr12	125267857	A	0	107	35.65	[67, 0, 40, 0]	AG	0.37	18	31.11	[18, 0, 0, 0]	-	0	intron	SCARB1	intron	NONHSAT031679	SINE	AluJr
chr12	125267862	A	0	104	35.21	[44, 0, 60, 0]	AG	0.58	19	30.53	[19, 0, 0, 0]	-	0	intron	SCARB1	intron	NONHSAT031679	SINE	AluJr
chr12	125267893	A	0	157	34.96	[129, 0, 28, 0]	AG	0.18	14	28.43	[14, 0, 0, 0]	-	0	intron	SCARB1	intron	NONHSAT031679	SINE	AluJr
chr12	125267902	A	0	190	35.41	[131, 0, 59, 0]	AG	0.31	14	29.14	[14, 0, 0, 0]	-	0	intron	SCARB1	intron	NONHSAT031679	SINE	AluJr
chr12	125268191	A	0	86	35.22	[30, 0, 56, 0]	AG	0.65	18	28.22	[18, 0, 0, 0]	-	0	intron	SCARB1	intron	NONHSAT031679	SINE	AluSg7
chr12	125511226	A	1	101	36.07	[88, 0, 13, 0]	AG	0.13	18	31	[18, 0, 0, 0]	-	0	-	-	-	-	SINE	AluSx1
chr12	125511958	A	1	13	37.31	[6, 0, 7, 0]	AG	0.54	25	29.12	[25, 0, 0, 0]	-	0	-	-	-	-	SINE	AluSx1
chr12	125511960	A	1	12	36.92	[8, 0, 4, 0]	AG	0.33	24	29.71	[24, 0, 0, 0]	-	0	-	-	-	-	SINE	AluSx1
chr12	125512101	A	1	10	36.1	[6, 0, 4, 0]	AG	0.4	22	30	[22, 0, 0, 0]	-	0	-	-	-	-	SINE	AluSx1
chr12	125512494	A	1	41	36.17	[31, 0, 10, 0]	AG	0.24	12	29.75	[12, 0, 0, 0]	-	0	-	-	-	-	SINE	AluY
chr12	125512495	A	1	39	37	[20, 0, 19, 0]	AG	0.49	17	29.59	[17, 0, 0, 0]	-	0	-	-	-	-	SINE	AluY
chr12	125512507	A	1	70	37.21	[46, 0, 24, 0]	AG	0.34	21	28.95	[21, 0, 0, 0]	-	0	-	-	-	-	SINE	AluY
chr12	125512534	A	1	170	36.06	[150, 0, 20, 0]	AG	0.12	22	30.09	[22, 0, 0, 0]	-	0	-	-	-	-	-	-
chr12	125512540	A	1	193	36.66	[162, 0, 31, 0]	AG	0.16	19	31.11	[19, 0, 0, 0]	-	0	-	-	-	-	-	-
chr12	125514122	A	1	21	37.14	[17, 0, 4, 0]	AG	0.19	23	30.04	[23, 0, 0, 0]	-	0	-	-	exon	NONHSAT031708	Simple_repeat	(TA)n
chr11	456316	A	1	10	35.7	[7, 0, 3, 0]	AG	0.3	25	30.12	[25, 0, 0, 0]	-	0	intron	PTDSS2	intron$intron	NONHSAT017251$NONHSAT017250	SINE	AluJo
chr11	508197	A	1	30	31.7	[24, 0, 6, 0]	AG	0.2	26	29.62	[26, 0, 0, 0]	-	0	-	-	exon$exon	NONHSAT017261$NONHSAT017262	SINE	AluJb
chr11	508230	A	1	50	35.06	[45, 0, 5, 0]	AG	0.1	26	30.19	[26, 0, 0, 0]	-	0	-	-	exon$exon	NONHSAT017261$NONHSAT017262	SINE	AluJb
chr11	509815	A	1	29	36.03	[26, 0, 3, 0]	AG	0.1	15	30.6	[15, 0, 0, 0]	-	0	-	-	intron$exon	NONHSAT017261$NONHSAT017262	SINE	AluY
chr11	512141	A	1	20	36.3	[17, 0, 3, 0]	AG	0.15	24	29.62	[24, 0, 0, 0]	-	0	-	-	intron$exon$exon	NONHSAT017261$NONHSAT017262$NONHSAT017263	SINE	AluSg
chr11	512204	A	1	23	36.04	[18, 0, 5, 0]	AG	0.22	31	31.81	[31, 0, 0, 0]	-	0	-	-	intron$exon$exon	NONHSAT017261$NONHSAT017262$NONHSAT017263	SINE	AluSg
chr11	514011	A	1	13	36	[8, 0, 5, 0]	AG	0.38	44	30.59	[44, 0, 0, 0]	-	0	-	-	intron$intron$exon	NONHSAT017264$NONHSAT017261$NONHSAT017262	SINE	AluSx
chr11	514015	A	1	13	37	[10, 0, 3, 0]	AG	0.23	45	31.04	[45, 0, 0, 0]	-	0	-	-	intron$intron$exon	NONHSAT017264$NONHSAT017261$NONHSAT017262	SINE	AluSx
chr11	767057	A	0	14	38	[11, 0, 3, 0]	AG	0.21	46	30.78	[46, 0, 0, 0]	-	0	-	-	intron	NONHSAT017313	SINE	FAM
chr11	778153	A	1	16	35.44	[5, 0, 11, 0]	AG	0.69	20	28.85	[20, 0, 0, 0]	-	0	-	-	exon$exon$exon	NONHSAT017317$NONHSAT017318$NONHSAT017319	SINE	AluSz
chr11	778176	A	1	16	34.75	[11, 0, 5, 0]	AG	0.31	22	31	[22, 0, 0, 0]	-	0	-	-	exon$exon$exon	NONHSAT017317$NONHSAT017318$NONHSAT017319	SINE	AluSz
chr11	778205	A	1	14	37.29	[4, 0, 9, 1]	AG	0.69	28	30.14	[28, 0, 0, 0]	-	0	-	-	exon$exon$exon	NONHSAT017317$NONHSAT017318$NONHSAT017319	SINE	AluSz
chr11	778290	A	1	12	36.25	[4, 0, 8, 0]	AG	0.67	38	30.55	[38, 0, 0, 0]	-	0	-	-	exon$intron	NONHSAT017317$NONHSAT017319	SINE	AluSz
chr11	778348	A	1	17	36.29	[11, 0, 6, 0]	AG	0.35	21	29.38	[21, 0, 0, 0]	-	0	-	-	exon$intron	NONHSAT017317$NONHSAT017319	SINE	AluSz
chr11	778354	A	1	17	35.35	[7, 0, 9, 1]	AG	0.56	18	29.11	[18, 0, 0, 0]	-	0	-	-	exon$intron	NONHSAT017317$NONHSAT017319	SINE	AluSz
chr11	778665	A	1	11	37.27	[7, 0, 4, 0]	AG	0.36	28	29.64	[28, 0, 0, 0]	-	0	-	-	exon$intron	NONHSAT017317$NONHSAT017319	SINE	AluSg4
chr11	778798	A	1	11	37.18	[6, 0, 5, 0]	AG	0.45	24	31.17	[24, 0, 0, 0]	-	0	-	-	exon$intron	NONHSAT017317$NONHSAT017319	SINE	AluSg4
chr11	778802	A	1	10	35.8	[1, 0, 9, 0]	AG	0.9	16	29.56	[16, 0, 0, 0]	-	0	-	-	exon$intron	NONHSAT017317$NONHSAT017319	SINE	AluSg4
chr11	3001506	A	0	14	35.93	[11, 0, 3, 0]	AG	0.21	34	30.41	[34, 0, 0, 0]	-	0	intron	NAP1L4	intron	NONHSAT017536	SINE	AluJr
chr11	3001515	A	0	10	37.5	[6, 0, 4, 0]	AG	0.4	29	30.72	[29, 0, 0, 0]	-	0	intron	NAP1L4	intron	NONHSAT017536	SINE	AluJr
chr11	3002344	A	0	16	35.88	[13, 0, 3, 0]	AG	0.19	46	30.54	[46, 0, 0, 0]	-	0	intron	NAP1L4	intron	NONHSAT017536	SINE	AluSz
chr11	3027479	A	0	13	36.54	[9, 0, 4, 0]	AG	0.31	37	30.49	[37, 0, 0, 0]	-	0	intron	CARS	intron$intron	NONHSAT017548$NONHSAT017547	SINE	AluSx1
chr11	3027510	A	0	11	37.27	[7, 0, 4, 0]	AG	0.36	39	29.44	[39, 0, 0, 0]	-	0	intron	CARS	intron$intron	NONHSAT017548$NONHSAT017547	SINE	AluSx1
chr11	3833538	A	1	27	36.22	[18, 0, 9, 0]	AG	0.33	34	30.38	[34, 0, 0, 0]	-	0	intron	PGAP2	intron$intron$intron	NONHSAT017624$NONHSAT017625$NONHSAT017623	SINE	FRAM
chr11	3833544	A	1	22	37.05	[18, 0, 4, 0]	AG	0.18	32	30.78	[32, 0, 0, 0]	-	0	intron	PGAP2	intron$intron$intron	NONHSAT017624$NONHSAT017625$NONHSAT017623	SINE	FRAM
chr11	3833552	A	1	20	36.3	[17, 0, 3, 0]	AG	0.15	41	31.32	[41, 0, 0, 0]	-	0	intron	PGAP2	intron$intron$intron	NONHSAT017624$NONHSAT017625$NONHSAT017623	SINE	FRAM
chr11	3833579	A	1	22	35.82	[18, 0, 4, 0]	AG	0.18	42	29.62	[42, 0, 0, 0]	-	0	intron	PGAP2	intron$intron$intron	NONHSAT017624$NONHSAT017625$NONHSAT017623	SINE	FRAM
chr11	3833587	A	1	28	36.39	[24, 0, 4, 0]	AG	0.14	36	30.28	[36, 0, 0, 0]	-	0	intron	PGAP2	intron$intron$intron	NONHSAT017624$NONHSAT017625$NONHSAT017623	SINE	FRAM
chr11	3834747	A	1	13	38.15	[9, 0, 4, 0]	AG	0.31	47	29.85	[47, 0, 0, 0]	-	0	intron	PGAP2	intron$intron$intron	NONHSAT017624$NONHSAT017625$NONHSAT017623	SINE	AluJb
chr11	3835518	A	1	13	37.08	[10, 0, 3, 0]	AG	0.23	34	30.88	[34, 0, 0, 0]	-	0	intron	PGAP2	intron$intron$intron	NONHSAT017624$NONHSAT017625$NONHSAT017623	SINE	AluSx1
chr11	3839088	A	1	13	37.92	[5, 0, 8, 0]	AG	0.62	32	29.78	[32, 0, 0, 0]	-	0	intron	PGAP2	intron$intron$intron	NONHSAT017624$NONHSAT017625$NONHSAT017623	SINE	AluJb
chr11	3839129	A	1	10	36.9	[7, 0, 3, 0]	AG	0.3	36	30.44	[36, 0, 0, 0]	-	0	intron	PGAP2	intron$intron$intron	NONHSAT017624$NONHSAT017625$NONHSAT017623	SINE	AluJb
chr11	3843819	A	1	12	36.17	[8, 0, 4, 0]	AG	0.33	38	29.87	[38, 0, 0, 0]	-	0	intron	PGAP2	intron$intron$intron	NONHSAT017624$NONHSAT017625$NONHSAT017623	SINE	AluJb
chr11	3843839	A	1	10	36.7	[7, 0, 3, 0]	AG	0.3	40	30.05	[40, 0, 0, 0]	-	0	intron	PGAP2	intron$intron$intron	NONHSAT017624$NONHSAT017625$NONHSAT017623	SINE	AluJb
chr11	7455452	A	0	12	35	[9, 0, 3, 0]	AG	0.25	43	29.72	[43, 0, 0, 0]	-	0	-	-	intron$intron$intron$intron	NONHSAT017774$NONHSAT017775$NONHSAT017772$NONHSAT017773	-	-
chr11	7455461	A	0	11	36.27	[8, 0, 3, 0]	AG	0.27	42	30.48	[42, 0, 0, 0]	-	0	-	-	intron$intron$intron$intron	NONHSAT017774$NONHSAT017775$NONHSAT017772$NONHSAT017773	-	-
chr11	7456638	A	0	12	39.08	[9, 0, 3, 0]	AG	0.25	41	29.76	[41, 0, 0, 0]	-	0	-	-	exon$intron$intron$intron	NONHSAT017774$NONHSAT017775$NONHSAT017772$NONHSAT017773	-	-
chr11	7456676	A	0	10	38.3	[6, 0, 4, 0]	AG	0.4	40	30.62	[40, 0, 0, 0]	-	0	-	-	exon$intron$intron$intron	NONHSAT017774$NONHSAT017775$NONHSAT017772$NONHSAT017773	-	-
chr11	7456678	A	0	10	38.5	[5, 0, 5, 0]	AG	0.5	38	29.5	[38, 0, 0, 0]	-	0	-	-	exon$intron$intron$intron	NONHSAT017774$NONHSAT017775$NONHSAT017772$NONHSAT017773	-	-
chr11	7456838	A	0	10	37.9	[7, 0, 3, 0]	AG	0.3	38	30.32	[38, 0, 0, 0]	-	0	-	-	exon$intron$intron$intron	NONHSAT017774$NONHSAT017775$NONHSAT017772$NONHSAT017773	-	-
chr11	8510634	A	0	12	36.42	[6, 0, 6, 0]	AG	0.5	46	30.17	[46, 0, 0, 0]	-	0	intron	STK33	intron$intron	NONHSAT017850$NONHSAT017849	SINE	AluJr
chr11	8685247	A	0	35	38.31	[28, 0, 7, 0]	AG	0.2	41	29.41	[41, 0, 0, 0]	-	0	-	-	-	-	LINE	L1MA8
chr11	8685281	A	0	46	38.41	[15, 0, 31, 0]	AG	0.67	41	30.49	[41, 0, 0, 0]	-	0	-	-	-	-	LINE	L1MA8
chr11	8685333	A	0	38	36.37	[34, 0, 4, 0]	AG	0.11	41	29.85	[41, 0, 0, 0]	-	0	-	-	-	-	LINE	L1MA8
chr11	8994423	A	1	11	37.55	[8, 0, 3, 0]	AG	0.27	40	30.12	[40, 0, 0, 0]	-	0	intron	TMEM9B-AS1	intron$intron$exon$intron	NONHSAT017897$NONHSAT017896$NONHSAT017895$NONHSAT017898	SINE	AluJb
chr11	9453463	A	1	20	35.6	[16, 0, 4, 0]	AG	0.2	21	29.57	[21, 0, 0, 0]	-	0	intron	IPO7	-	-	SINE	AluSx1
chr11	16762029	A	1	65	35.12	[48, 0, 17, 0]	AG	0.26	27	30.07	[27, 0, 0, 0]	-	0	intron	C11orf58	intron$intron	NONHSAT018179$NONHSAT018182	SINE	AluJb
chr11	16762036	A	1	67	34.72	[47, 0, 20, 0]	AG	0.3	22	29.14	[22, 0, 0, 0]	-	0	intron	C11orf58	intron$intron	NONHSAT018179$NONHSAT018182	SINE	AluJb
chr11	16762049	A	1	66	36.5	[46, 0, 20, 0]	AG	0.3	28	30.61	[28, 0, 0, 0]	-	0	intron	C11orf58	intron$intron	NONHSAT018179$NONHSAT018182	SINE	AluJb
chr11	16762125	A	1	50	36.24	[30, 0, 20, 0]	AG	0.4	23	29.65	[23, 0, 0, 0]	-	0	intron	C11orf58	intron$intron	NONHSAT018179$NONHSAT018182	SINE	AluJb
chr11	16762134	A	1	50	36.92	[44, 0, 6, 0]	AG	0.12	25	30.24	[25, 0, 0, 0]	-	0	intron	C11orf58	intron$intron	NONHSAT018179$NONHSAT018182	SINE	AluJb
chr11	16763824	G	1	28	37.82	[3, 0, 25, 0]	GA	0.11	34	28.97	[0, 0, 34, 0]	-	0	intron	C11orf58	intron$intron	NONHSAT018179$NONHSAT018182	-	-
chr11	16777956	A	1	15	37.8	[9, 0, 6, 0]	AG	0.4	31	29.06	[31, 0, 0, 0]	-	0	3UTR	C11orf58	intron	NONHSAT018184	SINE	AluSc8
chr11	16777982	A	1	20	34.85	[17, 0, 3, 0]	AG	0.15	30	29.1	[30, 0, 0, 0]	-	0	3UTR	C11orf58	intron	NONHSAT018184	SINE	AluSc8
chr11	16777983	A	1	20	35.2	[14, 0, 6, 0]	AG	0.3	28	30.21	[28, 0, 0, 0]	-	0	3UTR	C11orf58	intron	NONHSAT018184	SINE	AluSc8
chr11	16777998	A	1	11	35.64	[5, 0, 6, 0]	AG	0.55	29	30.17	[29, 0, 0, 0]	-	0	3UTR	C11orf58	intron	NONHSAT018184	SINE	AluSc8
chr11	16778194	A	1	10	37.9	[5, 0, 5, 0]	AG	0.5	30	29.67	[30, 0, 0, 0]	-	0	3UTR	C11orf58	intron	NONHSAT018184	SINE	AluSp
chr11	17144849	A	0	66	36.88	[54, 0, 12, 0]	AG	0.18	42	28.86	[42, 0, 0, 0]	-	0	intron	PIK3C2A	intron	NONHSAT018214	SINE	AluJb
chr11	17144934	A	0	33	37.39	[29, 0, 4, 0]	AG	0.12	39	30.51	[39, 0, 0, 0]	-	0	intron	PIK3C2A	intron	NONHSAT018214	SINE	AluJb
chr11	17145025	A	0	23	36.13	[17, 0, 6, 0]	AG	0.26	38	30.76	[38, 0, 0, 0]	-	0	intron	PIK3C2A	intron	NONHSAT018214	SINE	AluJb
chr11	17146306	A	0	37	38.22	[33, 0, 4, 0]	AG	0.11	32	30.5	[32, 0, 0, 0]	-	0	intron	PIK3C2A	intron	NONHSAT018214	DNA	MER58A
chr11	17147093	A	0	10	37.2	[5, 0, 5, 0]	AG	0.5	37	29.97	[37, 0, 0, 0]	-	0	intron	PIK3C2A	intron	NONHSAT018214	SINE	AluSx3
chr11	17147115	A	0	12	35.92	[8, 0, 4, 0]	AG	0.33	32	28.81	[32, 0, 0, 0]	-	0	intron	PIK3C2A	intron	NONHSAT018214	SINE	AluSx3
chr11	17147159	A	0	11	35.18	[3, 0, 8, 0]	AG	0.73	25	30.08	[25, 0, 0, 0]	-	0	intron	PIK3C2A	intron	NONHSAT018214	SINE	AluSx3
chr11	17147259	A	0	13	37	[7, 0, 6, 0]	AG	0.46	26	30.12	[26, 0, 0, 0]	-	0	intron	PIK3C2A	intron	NONHSAT018214	SINE	AluSx3
chr11	17147488	A	0	15	36.4	[1, 0, 14, 0]	AG	0.93	31	29.61	[31, 0, 0, 0]	-	0	intron	PIK3C2A	intron	NONHSAT018214	SINE	AluSz6
chr11	17147657	A	0	14	35.64	[9, 0, 5, 0]	AG	0.36	29	30.1	[29, 0, 0, 0]	-	0	intron	PIK3C2A	intron	NONHSAT018214	SINE	AluSz6
chr11	17147665	A	0	14	36.93	[8, 0, 6, 0]	AG	0.43	34	30.85	[34, 0, 0, 0]	-	0	intron	PIK3C2A	intron	NONHSAT018214	SINE	AluSz6
chr11	17147669	A	0	17	36.82	[11, 0, 6, 0]	AG	0.35	29	29.93	[29, 0, 0, 0]	-	0	intron	PIK3C2A	intron	NONHSAT018214	SINE	AluSz6
chr11	17147900	A	0	30	36.33	[18, 0, 12, 0]	AG	0.4	35	30.23	[35, 0, 0, 0]	-	0	intron	PIK3C2A	intron	NONHSAT018214	SINE	AluJr
chr11	17147921	A	0	26	36.04	[21, 0, 5, 0]	AG	0.19	35	30.46	[35, 0, 0, 0]	-	0	intron	PIK3C2A	intron	NONHSAT018214	SINE	AluJr
chr11	17151415	A	0	12	36.17	[7, 0, 5, 0]	AG	0.42	15	29.27	[15, 0, 0, 0]	-	0	intron	PIK3C2A	intron	NONHSAT018214	SINE	AluSx1
chr11	17159266	A	0	10	36.4	[7, 0, 3, 0]	AG	0.3	33	30.7	[33, 0, 0, 0]	-	0	intron	PIK3C2A	intron	NONHSAT018214	-	-
chr11	19182381	A	1	13	36.92	[10, 0, 3, 0]	AG	0.23	19	30.58	[19, 0, 0, 0]	-	0	intron	ZDHHC13	intron	NONHSAT018326	-	-
chr11	19182402	A	1	15	37.87	[3, 0, 12, 0]	AG	0.8	30	30.03	[30, 0, 0, 0]	-	0	intron	ZDHHC13	intron	NONHSAT018326	-	-
chr11	22845299	A	1	10	34.9	[3, 0, 7, 0]	AG	0.7	38	29.82	[38, 0, 0, 0]	-	0	-	-	-	-	SINE	AluJr
chr11	30349860	A	1	23	36.87	[18, 0, 5, 0]	AG	0.22	35	30.26	[35, 0, 0, 0]	-	0	intron	ARL14EP	intron	NONHSAT018586	SINE	AluSz
chr11	30349885	A	1	23	38.43	[20, 0, 3, 0]	AG	0.13	35	30.46	[35, 0, 0, 0]	-	0	intron	ARL14EP	intron	NONHSAT018586	SINE	AluSz
chr11	30349894	A	1	24	37.46	[19, 0, 5, 0]	AG	0.21	37	30.03	[37, 0, 0, 0]	-	0	intron	ARL14EP	intron	NONHSAT018586	SINE	AluSz
chr11	32875838	A	1	47	35.17	[42, 0, 5, 0]	AG	0.11	25	30	[25, 0, 0, 0]	-	0	3UTR	PRRG4	intron	NONHSAT018678	SINE	AluSx1
chr11	34128680	A	1	17	36.06	[14, 0, 3, 0]	AG	0.18	26	30.12	[26, 0, 0, 0]	-	0	intron	NAT10	exon$exon	NONHSAT018739$NONHSAT018738	SINE	AluSx1
chr11	34128681	A	1	18	36.72	[12, 0, 6, 0]	AG	0.33	25	30.84	[25, 0, 0, 0]	-	0	intron	NAT10	exon$exon	NONHSAT018739$NONHSAT018738	SINE	AluSx1
chr11	35240270	A	1	12	38.58	[8, 0, 4, 0]	AG	0.33	38	30.55	[38, 0, 0, 0]	-	0	intron	CD44	intron	NONHSAT018782	DNA	MER5A1
chr11	43668895	A	1	18	35.78	[15, 0, 3, 0]	AG	0.17	30	30.53	[30, 0, 0, 0]	-	0	-	-	intron$intron$intron$exon$intron	NONHSAT018940$NONHSAT018934$NONHSAT018943$NONHSAT018944$NONHSAT018946	SINE	AluJr4
chr11	43669050	A	1	26	36.81	[23, 0, 3, 0]	AG	0.12	21	30.38	[21, 0, 0, 0]	-	0	-	-	intron$intron$intron$exon$intron	NONHSAT018940$NONHSAT018934$NONHSAT018943$NONHSAT018944$NONHSAT018946	SINE	AluJr4
chr11	43866575	A	1	12	35.67	[9, 0, 3, 0]	AG	0.25	35	30.57	[35, 0, 0, 0]	-	0	intron	HSD17B12	intron	NONHSAT018957	SINE	AluJb
chr11	43866677	A	1	12	35.58	[5, 0, 7, 0]	AG	0.58	23	29.17	[23, 0, 0, 0]	-	0	intron	HSD17B12	intron	NONHSAT018957	SINE	AluJb
chr11	43878405	A	1	13	37.38	[10, 0, 3, 0]	AG	0.23	29	29.55	[29, 0, 0, 0]	-	0	-	-	-	-	SINE	AluJo
chr11	43878407	A	1	13	36.85	[8, 0, 5, 0]	AG	0.38	31	30.13	[31, 0, 0, 0]	-	0	-	-	-	-	SINE	AluJo
chr11	43878609	A	1	18	37.11	[10, 0, 8, 0]	AG	0.44	40	30.65	[40, 0, 0, 0]	-	0	-	-	-	-	SINE	AluJo
chr11	43878616	A	1	18	36.5	[14, 0, 4, 0]	AG	0.22	34	29.21	[34, 0, 0, 0]	-	0	-	-	-	-	SINE	AluJo
chr11	43881688	A	1	21	37.48	[15, 0, 6, 0]	AG	0.29	37	30.51	[37, 0, 0, 0]	-	0	-	-	-	-	SINE	AluJr
chr11	43881807	A	1	19	36.79	[11, 0, 8, 0]	AG	0.42	38	29.55	[38, 0, 0, 0]	-	0	-	-	-	-	SINE	AluJr
chr11	43882330	A	1	22	36.18	[10, 0, 12, 0]	AG	0.55	32	29.16	[32, 0, 0, 0]	-	0	-	-	-	-	SINE	AluJb
chr11	43882333	A	1	18	36.44	[12, 0, 6, 0]	AG	0.33	36	30.11	[36, 0, 0, 0]	-	0	-	-	-	-	SINE	AluJb
chr11	43882377	A	1	16	36.75	[13, 0, 3, 0]	AG	0.19	28	30.86	[28, 0, 0, 0]	-	0	-	-	-	-	SINE	AluJb
chr11	43884171	A	1	13	36.23	[8, 0, 5, 0]	AG	0.38	28	29.43	[28, 0, 0, 0]	-	0	-	-	-	-	SINE	AluSx1
chr11	43887734	A	1	11	33.73	[8, 0, 3, 0]	AG	0.27	27	29.56	[27, 0, 0, 0]	-	0	-	-	-	-	SINE	AluJb
chr11	47190210	A	0	16	35.31	[11, 0, 5, 0]	AG	0.31	29	29.1	[29, 0, 0, 0]	-	0	intron	ARFGAP2	intron	NONHSAT021214	SINE	AluSx4
chr11	47243019	A	1	25	36.76	[22, 0, 3, 0]	AG	0.12	44	31.14	[44, 0, 0, 0]	-	0	intron	DDB2	-	-	SINE	AluSx1
chr11	47502369	A	0	21	37.14	[13, 0, 8, 0]	AG	0.38	37	30.49	[37, 0, 0, 0]	-	0	intron	CELF1	intron	NONHSAT021253	SINE	AluSz6
chr11	47502370	A	0	21	37.52	[17, 0, 4, 0]	AG	0.19	40	30	[40, 0, 0, 0]	-	0	intron	CELF1	intron	NONHSAT021253	SINE	AluSz6
chr11	47502399	A	0	21	36.67	[18, 0, 3, 0]	AG	0.14	46	29.91	[46, 0, 0, 0]	-	0	intron	CELF1	intron	NONHSAT021253	SINE	AluSz6
chr11	47502509	A	0	13	37.15	[10, 0, 3, 0]	AG	0.23	26	30.15	[26, 0, 0, 0]	-	0	intron	CELF1	intron	NONHSAT021253	SINE	AluSz6
chr11	47604357	A	1	11	36.91	[4, 0, 7, 0]	AG	0.64	24	29.71	[24, 0, 0, 0]	-	0	intron	NDUFS3	intron	NONHSAT021262	SINE	AluJb
chr11	47642090	A	0	23	36.13	[18, 0, 5, 0]	AG	0.22	47	30.98	[47, 0, 0, 0]	-	0	intron	MTCH2	intron	NONHSAT021266	SINE	AluJo
chr11	47642124	A	0	20	38.1	[17, 0, 3, 0]	AG	0.15	37	30	[37, 0, 0, 0]	-	0	intron	MTCH2	intron	NONHSAT021266	SINE	AluJo
chr11	47658702	A	0	10	36.9	[6, 0, 4, 0]	AG	0.4	39	30.05	[39, 0, 0, 0]	-	0	intron	MTCH2	intron	NONHSAT021267	SINE	AluSq2
chr11	58897826	A	0	12	37.58	[6, 0, 6, 0]	AG	0.5	48	30.79	[48, 0, 0, 0]	-	0	-	-	intron$intron$exon	NONHSAT021501$NONHSAT021502$NONHSAT021503	LTR	THE1C-int
chr11	58897841	A	0	12	37.5	[8, 0, 4, 0]	AG	0.33	45	29.44	[45, 0, 0, 0]	-	0	-	-	intron$intron$exon	NONHSAT021501$NONHSAT021502$NONHSAT021503	LTR	THE1C-int
chr11	58897889	T	2	25	38.28	[0, 6, 0, 19]	TC	0.24	39	30.49	[0, 0, 0, 39]	-	0	-	-	intron$intron$exon	NONHSAT021501$NONHSAT021502$NONHSAT021503	LTR	THE1C-int
chr11	58897916	A	0	25	36.32	[22, 0, 3, 0]	AG	0.12	42	30.57	[42, 0, 0, 0]	-	0	-	-	intron$intron$exon	NONHSAT021501$NONHSAT021502$NONHSAT021503	LTR	THE1C-int
chr11	58898095	A	0	29	36.93	[19, 0, 10, 0]	AG	0.34	43	29.65	[43, 0, 0, 0]	-	0	-	-	intron$intron$exon	NONHSAT021501$NONHSAT021502$NONHSAT021503	LTR	THE1B
chr11	58898159	A	0	20	36.9	[17, 0, 3, 0]	AG	0.15	42	30.76	[42, 0, 0, 0]	-	0	-	-	intron$intron$exon	NONHSAT021501$NONHSAT021502$NONHSAT021503	LTR	THE1B
chr11	58898891	A	0	29	36.48	[26, 0, 3, 0]	AG	0.1	49	30.43	[49, 0, 0, 0]	-	0	-	-	intron$intron$exon	NONHSAT021501$NONHSAT021502$NONHSAT021503	LTR	THE1B-int
chr11	58898893	A	0	29	37.28	[16, 0, 13, 0]	AG	0.45	40	30.48	[40, 0, 0, 0]	-	0	-	-	intron$intron$exon	NONHSAT021501$NONHSAT021502$NONHSAT021503	LTR	THE1B-int
chr11	58898920	A	0	20	37.3	[12, 0, 8, 0]	AG	0.4	32	28.19	[32, 0, 0, 0]	-	0	-	-	intron$intron$exon	NONHSAT021501$NONHSAT021502$NONHSAT021503	LTR	THE1B-int
chr11	58899022	A	0	29	36.28	[23, 0, 6, 0]	AG	0.21	35	30.4	[35, 0, 0, 0]	-	0	-	-	intron$intron$exon	NONHSAT021501$NONHSAT021502$NONHSAT021503	LTR	THE1B-int
chr11	58900267	A	0	20	36.35	[15, 0, 5, 0]	AG	0.25	46	30.8	[46, 0, 0, 0]	-	0	-	-	intron$intron$exon	NONHSAT021501$NONHSAT021502$NONHSAT021503	LTR	THE1B
chr11	58900268	A	0	20	36.45	[12, 0, 8, 0]	AG	0.4	43	30.65	[43, 0, 0, 0]	-	0	-	-	intron$intron$exon	NONHSAT021501$NONHSAT021502$NONHSAT021503	LTR	THE1B
chr11	58900334	A	0	22	37.45	[19, 0, 3, 0]	AG	0.14	38	30.58	[38, 0, 0, 0]	-	0	-	-	intron$intron$exon	NONHSAT021501$NONHSAT021502$NONHSAT021503	LTR	THE1B
chr11	58900392	A	0	22	38.68	[19, 0, 3, 0]	AG	0.14	46	30.93	[46, 0, 0, 0]	-	0	-	-	intron$intron$exon	NONHSAT021501$NONHSAT021502$NONHSAT021503	LTR	THE1C-int
chr11	58900404	A	0	27	37.63	[24, 0, 3, 0]	AG	0.11	42	29.57	[42, 0, 0, 0]	-	0	-	-	intron$intron$exon	NONHSAT021501$NONHSAT021502$NONHSAT021503	LTR	THE1C-int
chr11	58900588	A	0	23	35.96	[20, 0, 3, 0]	AG	0.13	42	31.26	[42, 0, 0, 0]	-	0	-	-	intron$intron$exon	NONHSAT021501$NONHSAT021502$NONHSAT021503	LTR	THE1C-int
chr11	58900598	A	0	23	36.52	[20, 0, 3, 0]	AG	0.13	38	29.63	[38, 0, 0, 0]	-	0	-	-	intron$intron$exon	NONHSAT021501$NONHSAT021502$NONHSAT021503	LTR	THE1C-int
chr11	58900616	A	0	18	35.67	[15, 0, 3, 0]	AG	0.17	36	29.72	[36, 0, 0, 0]	-	0	-	-	intron$intron$exon	NONHSAT021501$NONHSAT021502$NONHSAT021503	LTR	THE1C-int
chr11	58900869	A	0	50	37.58	[44, 0, 6, 0]	AG	0.12	41	30.68	[41, 0, 0, 0]	-	0	-	-	intron$intron$exon$exon	NONHSAT021501$NONHSAT021502$NONHSAT021503$NONHSAT021504	LTR	THE1C
chr11	58900887	A	0	51	37.43	[43, 0, 8, 0]	AG	0.16	40	30.77	[40, 0, 0, 0]	-	0	-	-	intron$intron$exon$exon	NONHSAT021501$NONHSAT021502$NONHSAT021503$NONHSAT021504	LTR	THE1C
chr11	58900906	A	0	46	37.33	[39, 0, 7, 0]	AG	0.15	33	30.55	[33, 0, 0, 0]	-	0	-	-	intron$intron$exon$exon	NONHSAT021501$NONHSAT021502$NONHSAT021503$NONHSAT021504	LTR	THE1C
chr11	58900973	A	0	30	37.37	[27, 0, 3, 0]	AG	0.1	29	30.1	[29, 0, 0, 0]	-	0	-	-	intron$intron$exon$exon	NONHSAT021501$NONHSAT021502$NONHSAT021503$NONHSAT021504	LTR	THE1C
chr11	58901034	A	0	66	37.06	[58, 0, 8, 0]	AG	0.12	31	29.32	[31, 0, 0, 0]	-	0	-	-	intron$intron$exon$exon	NONHSAT021501$NONHSAT021502$NONHSAT021503$NONHSAT021504	LTR	THE1C
chr11	58914185	A	1	63	37.49	[37, 0, 26, 0]	AG	0.41	47	30.79	[47, 0, 0, 0]	-	0	intron	FAM111A	intron$intron	NONHSAT021513$NONHSAT021510	LINE	L1MC5
chr11	58914189	A	1	73	37.16	[35, 0, 38, 0]	AG	0.52	44	30.73	[44, 0, 0, 0]	-	0	intron	FAM111A	intron$intron	NONHSAT021513$NONHSAT021510	LINE	L1MC5
chr11	58914190	A	1	73	36.75	[42, 0, 31, 0]	AG	0.42	41	30.76	[41, 0, 0, 0]	-	0	intron	FAM111A	intron$intron	NONHSAT021513$NONHSAT021510	LINE	L1MC5
chr11	58914210	A	1	61	36.43	[34, 0, 27, 0]	AG	0.44	44	30.66	[44, 0, 0, 0]	-	0	intron	FAM111A	intron$intron	NONHSAT021513$NONHSAT021510	LINE	L1MC5
chr11	58914219	A	1	56	38.18	[39, 0, 17, 0]	AG	0.3	42	30.48	[42, 0, 0, 0]	-	0	intron	FAM111A	intron$intron	NONHSAT021513$NONHSAT021510	LINE	L1MC5
chr11	58914226	A	1	59	38.05	[18, 0, 40, 1]	AG	0.69	35	29.97	[35, 0, 0, 0]	-	0	intron	FAM111A	intron$intron	NONHSAT021513$NONHSAT021510	LINE	L1MC5
chr11	58914227	A	1	58	38.22	[17, 0, 41, 0]	AG	0.71	35	31.26	[35, 0, 0, 0]	-	0	intron	FAM111A	intron$intron	NONHSAT021513$NONHSAT021510	LINE	L1MC5
chr11	58914233	A	1	57	37.53	[46, 0, 11, 0]	AG	0.19	36	30.56	[36, 0, 0, 0]	-	0	intron	FAM111A	intron$intron	NONHSAT021513$NONHSAT021510	LINE	L1MC5
chr11	58914244	A	1	53	37.72	[38, 0, 15, 0]	AG	0.28	36	30.53	[36, 0, 0, 0]	-	0	intron	FAM111A	intron$intron	NONHSAT021513$NONHSAT021510	LINE	L1MC5
chr11	58914249	A	1	48	37.65	[26, 0, 22, 0]	AG	0.46	39	29.85	[39, 0, 0, 0]	-	0	intron	FAM111A	intron$intron	NONHSAT021513$NONHSAT021510	LINE	L1MC5
chr11	58914252	A	1	35	36.97	[18, 0, 17, 0]	AG	0.49	30	29.83	[30, 0, 0, 0]	-	0	intron	FAM111A	intron$intron	NONHSAT021513$NONHSAT021510	LINE	L1MC5
chr11	58914259	A	1	39	37.49	[32, 0, 7, 0]	AG	0.18	34	30.32	[34, 0, 0, 0]	-	0	intron	FAM111A	intron$intron	NONHSAT021513$NONHSAT021510	LINE	L1MC5
chr11	58914264	A	1	39	37.67	[33, 1, 5, 0]	AG	0.13	31	30.39	[31, 0, 0, 0]	-	0	intron	FAM111A	intron$intron	NONHSAT021513$NONHSAT021510	LINE	L1MC5
chr11	58914821	A	1	190	37.45	[58, 0, 132, 0]	AG	0.69	38	29.42	[38, 0, 0, 0]	-	0	intron	FAM111A	intron$intron	NONHSAT021513$NONHSAT021510	LINE	L1MC5
chr11	58914822	A	1	197	37.31	[26, 0, 171, 0]	AG	0.87	39	30.38	[39, 0, 0, 0]	-	0	intron	FAM111A	intron$intron	NONHSAT021513$NONHSAT021510	LINE	L1MC5
chr11	58914844	A	1	245	37.29	[140, 0, 105, 0]	AG	0.43	43	30.37	[43, 0, 0, 0]	-	0	intron	FAM111A	intron$intron	NONHSAT021513$NONHSAT021510	LINE	L1MC5
chr11	58914846	A	1	247	37.76	[43, 0, 204, 0]	AG	0.83	46	31.28	[46, 0, 0, 0]	-	0	intron	FAM111A	intron$intron	NONHSAT021513$NONHSAT021510	LINE	L1MC5
chr11	58914849	A	1	242	36.93	[202, 0, 40, 0]	AG	0.17	46	30.43	[46, 0, 0, 0]	-	0	intron	FAM111A	intron$intron	NONHSAT021513$NONHSAT021510	LINE	L1MC5
chr11	58914854	A	1	249	37.47	[148, 0, 101, 0]	AG	0.41	37	30.22	[37, 0, 0, 0]	-	0	intron	FAM111A	intron$intron	NONHSAT021513$NONHSAT021510	LINE	L1MC5
chr11	58914887	A	1	239	37.41	[67, 0, 172, 0]	AG	0.72	42	31	[42, 0, 0, 0]	-	0	intron	FAM111A	intron$intron	NONHSAT021513$NONHSAT021510	LINE	L1MC5
chr11	58914892	A	1	226	37.64	[129, 0, 97, 0]	AG	0.43	41	29.56	[41, 0, 0, 0]	-	0	intron	FAM111A	intron$intron	NONHSAT021513$NONHSAT021510	LINE	L1MC5
chr11	60155133	A	1	12	36.17	[9, 0, 3, 0]	AG	0.25	30	29.77	[30, 0, 0, 0]	-	0	intron	MS4A7	intron	NONHSAT021570	-	-
chr11	60155300	A	1	15	37.6	[11, 0, 4, 0]	AG	0.27	50	30.32	[50, 0, 0, 0]	-	0	intron	MS4A7	intron	NONHSAT021570	-	-
chr11	61081961	T	0	18	38.33	[0, 3, 0, 15]	TC	0.17	50	30.32	[0, 0, 0, 50]	-	0	intron	DDB1	intron	NONHSAT021637	-	-
chr11	61119263	A	0	24	37.33	[16, 0, 8, 0]	AG	0.33	48	29.25	[48, 0, 0, 0]	-	0	intron	CYBASC3	intron	NONHSAT021653	SINE	AluJr
chr11	61119269	A	0	24	37.54	[12, 0, 12, 0]	AG	0.5	42	30.33	[42, 0, 0, 0]	-	0	intron	CYBASC3	intron	NONHSAT021653	SINE	AluJr
chr11	61119571	A	0	17	37.29	[12, 0, 5, 0]	AG	0.29	31	30.48	[31, 0, 0, 0]	-	0	intron	CYBASC3	intron	NONHSAT021653	SINE	MIRc
chr11	61119751	A	0	14	37.5	[6, 0, 8, 0]	AG	0.57	43	29.02	[43, 0, 0, 0]	-	0	intron	CYBASC3	intron	NONHSAT021653	SINE	MIR
chr11	61132099	A	1	21	33.29	[18, 0, 3, 0]	AG	0.14	26	30.31	[26, 0, 0, 0]	-	0	intron	TMEM138	exon$intron$intron	NONHSAT021658$NONHSAT021659$NONHSAT021657	SINE	AluJr
chr11	61206436	A	1	20	36.9	[5, 0, 15, 0]	AG	0.75	35	30.06	[35, 0, 0, 0]	-	0	intron	SDHAF2	intron	NONHSAT021673	SINE	AluSx1
chr11	61206448	A	1	19	38.26	[15, 0, 4, 0]	AG	0.21	39	29.9	[39, 0, 0, 0]	-	0	intron	SDHAF2	intron	NONHSAT021673	SINE	AluSx1
chr11	61207549	A	1	25	34.4	[21, 0, 4, 0]	AG	0.16	21	31.24	[21, 0, 0, 0]	-	0	intron	SDHAF2	intron	NONHSAT021673	SINE	AluSz6
chr11	61207577	A	1	23	34.78	[20, 0, 3, 0]	AG	0.13	29	30	[29, 0, 0, 0]	-	0	intron	SDHAF2	intron	NONHSAT021673	SINE	AluSz6
chr11	61208410	A	1	17	36.06	[14, 0, 3, 0]	AG	0.18	24	29.79	[24, 0, 0, 0]	-	0	intron	SDHAF2	intron	NONHSAT021673	SINE	AluJr
chr11	61209495	A	1	17	34.88	[14, 0, 3, 0]	AG	0.18	22	28.77	[22, 0, 0, 0]	-	0	intron	SDHAF2	intron	NONHSAT021673	SINE	AluJb
chr11	61211110	A	1	37	35.46	[29, 0, 8, 0]	AG	0.22	43	30.44	[43, 0, 0, 0]	-	0	intron	SDHAF2	intron	NONHSAT021673	SINE	AluSc8
chr11	61235508	A	1	12	36.42	[9, 0, 3, 0]	AG	0.25	42	30.24	[42, 0, 0, 0]	-	0	-	-	intron	NONHSAT021673	SINE	AluJb
chr11	61580980	A	0	30	36.73	[18, 0, 12, 0]	AG	0.4	44	31.16	[44, 0, 0, 0]	-	0	intron	FADS1	exon	NONHSAT021710	LTR	LTR12B
chr11	61580981	A	0	30	37.3	[25, 0, 5, 0]	AG	0.17	47	30.38	[47, 0, 0, 0]	-	0	intron	FADS1	exon	NONHSAT021710	LTR	LTR12B
chr11	61580989	A	0	29	35.93	[21, 0, 8, 0]	AG	0.28	51	30.69	[51, 0, 0, 0]	-	0	intron	FADS1	exon	NONHSAT021710	LTR	LTR12B
chr11	61580996	A	0	28	37.61	[18, 0, 10, 0]	AG	0.36	47	29.34	[47, 0, 0, 0]	-	0	intron	FADS1	exon	NONHSAT021710	LTR	LTR12B
chr11	61581000	A	0	29	37.28	[26, 0, 3, 0]	AG	0.1	51	30.02	[51, 0, 0, 0]	-	0	intron	FADS1	exon	NONHSAT021710	LTR	LTR12B
chr11	61581602	A	0	16	36.81	[10, 0, 6, 0]	AG	0.38	44	30.41	[44, 0, 0, 0]	-	0	intron	FADS1	intron	NONHSAT021710	LTR	LTR12B
chr11	61581626	A	0	17	36.94	[6, 0, 11, 0]	AG	0.65	36	30.58	[36, 0, 0, 0]	-	0	intron	FADS1	exon	NONHSAT021710	LTR	LTR12B
chr11	61581634	A	0	16	34.81	[13, 0, 3, 0]	AG	0.19	35	29.8	[35, 0, 0, 0]	-	0	intron	FADS1	exon	NONHSAT021710	LTR	LTR12B
chr11	61581681	A	0	34	36.47	[16, 0, 18, 0]	AG	0.53	39	30.31	[39, 0, 0, 0]	-	0	intron	FADS1	exon	NONHSAT021710	LTR	LTR12B
chr11	61581993	A	0	18	35.78	[12, 0, 6, 0]	AG	0.33	34	30.74	[34, 0, 0, 0]	-	0	intron	FADS1	exon$exon	NONHSAT021711$NONHSAT021710	LTR	LTR12B
chr11	61582005	A	0	20	37.25	[9, 0, 11, 0]	AG	0.55	42	29.07	[42, 0, 0, 0]	-	0	intron	FADS1	exon$exon	NONHSAT021711$NONHSAT021710	LTR	LTR12B
chr11	61582060	A	0	26	36.5	[20, 0, 6, 0]	AG	0.23	27	30.48	[27, 0, 0, 0]	-	0	intron	FADS1	exon$exon	NONHSAT021711$NONHSAT021710	LTR	LTR12B
chr11	61582061	A	0	26	36.62	[22, 0, 4, 0]	AG	0.15	35	30.8	[35, 0, 0, 0]	-	0	intron	FADS1	exon$exon	NONHSAT021711$NONHSAT021710	LTR	LTR12B
chr11	61582062	A	0	24	37.92	[5, 0, 19, 0]	AG	0.79	32	29.81	[32, 0, 0, 0]	-	0	intron	FADS1	exon$exon	NONHSAT021711$NONHSAT021710	LTR	LTR12B
chr11	61582098	A	0	16	37.5	[11, 0, 5, 0]	AG	0.31	25	30.16	[25, 0, 0, 0]	-	0	intron	FADS1	exon$exon	NONHSAT021711$NONHSAT021710	LTR	LTR12B
chr11	61582118	A	0	12	38.33	[9, 0, 3, 0]	AG	0.25	26	29.38	[26, 0, 0, 0]	-	0	intron	FADS1	exon$exon	NONHSAT021711$NONHSAT021710	LTR	LTR12B
chr11	61582258	A	0	16	36.5	[12, 0, 4, 0]	AG	0.25	39	30.46	[39, 0, 0, 0]	-	0	intron	FADS1	exon	NONHSAT021711	LTR	LTR12B
chr11	61582271	A	0	20	36.35	[16, 1, 3, 0]	AG	0.16	43	30.23	[43, 0, 0, 0]	-	0	intron	FADS1	exon	NONHSAT021711	LTR	LTR12B
chr11	61582285	A	0	23	34.96	[19, 0, 4, 0]	AG	0.17	35	29.54	[35, 0, 0, 0]	-	0	intron	FADS1	exon	NONHSAT021711	LTR	LTR12B
chr11	61582290	A	0	26	36.85	[5, 0, 21, 0]	AG	0.81	41	30.34	[41, 0, 0, 0]	-	0	intron	FADS1	exon	NONHSAT021711	LTR	LTR12B
chr11	61582300	A	0	27	36.59	[21, 0, 6, 0]	AG	0.22	41	30.17	[41, 0, 0, 0]	-	0	intron	FADS1	exon	NONHSAT021711	LTR	LTR12B
chr11	61588186	A	1	15	36.73	[12, 0, 3, 0]	AG	0.2	27	30	[27, 0, 0, 0]	-	0	-	-	intron	NONHSAT021713	SINE	AluSx1
chr11	61588714	A	1	23	35.65	[17, 0, 6, 0]	AG	0.26	42	31.14	[42, 0, 0, 0]	-	0	-	-	intron	NONHSAT021713	SINE	FLAM_C
chr11	61588734	A	1	16	35.38	[9, 0, 7, 0]	AG	0.44	50	29.52	[50, 0, 0, 0]	-	0	-	-	intron	NONHSAT021713	SINE	FLAM_C
chr11	61588810	A	1	21	37.48	[18, 0, 3, 0]	AG	0.14	37	29.97	[37, 0, 0, 0]	-	0	-	-	intron	NONHSAT021713	SINE	FLAM_C
chr11	61591050	A	1	18	35.67	[13, 0, 5, 0]	AG	0.28	34	29.44	[34, 0, 0, 0]	-	0	-	-	intron	NONHSAT021713	SINE	AluJb
chr11	61591068	A	1	23	35.22	[20, 0, 3, 0]	AG	0.13	36	30.19	[36, 0, 0, 0]	-	0	-	-	intron	NONHSAT021713	SINE	AluJb
chr11	61591075	A	1	16	35.31	[13, 0, 3, 0]	AG	0.19	32	29.59	[32, 0, 0, 0]	-	0	-	-	intron	NONHSAT021713	SINE	AluJb
chr11	61591088	A	1	28	34.79	[25, 0, 3, 0]	AG	0.11	29	30.21	[29, 0, 0, 0]	-	0	-	-	intron	NONHSAT021713	SINE	AluJb
chr11	61591089	A	1	26	34.5	[21, 0, 5, 0]	AG	0.19	36	30.47	[36, 0, 0, 0]	-	0	-	-	intron	NONHSAT021713	SINE	AluJb
chr11	61591092	A	1	27	34.96	[11, 0, 16, 0]	AG	0.59	33	30.55	[33, 0, 0, 0]	-	0	-	-	intron	NONHSAT021713	SINE	AluJb
chr11	61591101	A	1	20	37.05	[7, 0, 13, 0]	AG	0.65	26	29.19	[26, 0, 0, 0]	-	0	-	-	intron	NONHSAT021713	SINE	AluJb
chr11	61591106	A	1	25	36.48	[22, 0, 3, 0]	AG	0.12	37	30.97	[37, 0, 0, 0]	-	0	-	-	intron	NONHSAT021713	SINE	AluJb
chr11	61591128	A	1	24	37.08	[16, 0, 8, 0]	AG	0.33	34	29.88	[34, 0, 0, 0]	-	0	-	-	intron	NONHSAT021713	SINE	AluJb
chr11	61591162	A	1	10	38.9	[5, 0, 5, 0]	AG	0.5	47	29.72	[47, 0, 0, 0]	-	0	-	-	intron	NONHSAT021713	SINE	AluJb
chr11	61608724	A	1	24	38	[19, 0, 5, 0]	AG	0.21	45	29.16	[45, 0, 0, 0]	-	0	intron	FADS2	intron$intron	NONHSAT021713$NONHSAT021715	SINE	AluSq2
chr11	61616924	A	1	69	36.48	[36, 0, 33, 0]	AG	0.48	27	30.11	[27, 0, 0, 0]	-	0	intron	FADS2	intron$intron	NONHSAT021713$NONHSAT021716	SINE	AluJo
chr11	61616935	A	1	73	36.49	[45, 0, 28, 0]	AG	0.38	23	30.48	[23, 0, 0, 0]	-	0	intron	FADS2	intron$intron	NONHSAT021713$NONHSAT021716	SINE	AluJo
chr11	61616981	A	1	79	36.25	[64, 0, 15, 0]	AG	0.19	27	30.74	[27, 0, 0, 0]	-	0	intron	FADS2	intron$intron	NONHSAT021713$NONHSAT021716	SINE	AluJo
chr11	61617246	A	1	102	37.03	[86, 0, 16, 0]	AG	0.16	37	29.76	[37, 0, 0, 0]	-	0	intron	FADS2	intron$exon	NONHSAT021713$NONHSAT021716	SINE	AluJo
chr11	61617247	A	1	98	36.86	[82, 0, 16, 0]	AG	0.16	35	29.69	[35, 0, 0, 0]	-	0	intron	FADS2	intron$exon	NONHSAT021713$NONHSAT021716	SINE	AluJo
chr11	61617320	A	1	103	36.67	[18, 0, 85, 0]	AG	0.83	37	30.41	[37, 0, 0, 0]	-	0	intron	FADS2	intron	NONHSAT021713	SINE	AluJo
chr11	61617356	A	1	91	36.51	[33, 0, 57, 1]	AG	0.63	41	30.17	[41, 0, 0, 0]	-	0	intron	FADS2	intron	NONHSAT021713	SINE	AluJo
chr11	61617366	A	1	77	35.79	[62, 0, 15, 0]	AG	0.19	41	30.15	[41, 0, 0, 0]	-	0	intron	FADS2	intron	NONHSAT021713	SINE	AluJo
chr11	61617405	A	1	54	35.19	[47, 0, 7, 0]	AG	0.13	27	30.7	[27, 0, 0, 0]	-	0	intron	FADS2	intron	NONHSAT021713	SINE	AluJo
chr11	61617446	A	1	70	36.83	[15, 0, 55, 0]	AG	0.79	30	30.3	[30, 0, 0, 0]	-	0	intron	FADS2	intron	NONHSAT021713	SINE	AluJo
chr11	61617449	A	1	70	36.14	[44, 0, 26, 0]	AG	0.37	29	30.38	[29, 0, 0, 0]	-	0	intron	FADS2	intron	NONHSAT021713	SINE	AluJo
chr11	61617746	A	1	72	36.68	[55, 0, 17, 0]	AG	0.24	38	30.97	[38, 0, 0, 0]	-	0	intron	FADS2	intron	NONHSAT021713	SINE	AluSg
chr11	61617864	A	1	41	36.46	[31, 0, 10, 0]	AG	0.24	33	30.18	[33, 0, 0, 0]	-	0	intron	FADS2	intron	NONHSAT021713	SINE	AluSg
chr11	61617995	A	1	54	35.35	[46, 0, 8, 0]	AG	0.15	23	28.96	[23, 0, 0, 0]	-	0	intron	FADS2	intron	NONHSAT021713	SINE	AluSg
chr11	61618003	A	1	52	35.88	[46, 0, 6, 0]	AG	0.12	21	28.9	[21, 0, 0, 0]	-	0	intron	FADS2	intron	NONHSAT021713	SINE	AluSg
chr11	61619781	A	1	70	37.03	[53, 0, 17, 0]	AG	0.24	18	28.22	[18, 0, 0, 0]	-	0	intron	FADS2	intron	NONHSAT021713	SINE	AluSx1
chr11	61620506	A	1	52	35.58	[42, 0, 10, 0]	AG	0.19	20	30.25	[20, 0, 0, 0]	-	0	intron	FADS2	intron	NONHSAT021713	SINE	AluY
chr11	61626669	A	1	13	36.38	[10, 0, 3, 0]	AG	0.23	41	28.93	[41, 0, 0, 0]	-	0	intron	FADS2	intron	NONHSAT021713	SINE	AluSp
chr11	62411863	A	0	28	35.61	[25, 0, 3, 0]	AG	0.11	41	30.07	[41, 0, 0, 0]	-	0	intron	GANAB	intron	NONHSAT021778	SINE	AluJo
chr11	62411869	A	0	24	34.38	[14, 0, 10, 0]	AG	0.42	36	30.36	[36, 0, 0, 0]	-	0	intron	GANAB	intron	NONHSAT021778	SINE	AluJo
chr11	62411925	A	0	27	34.3	[23, 0, 4, 0]	AG	0.15	32	30.81	[32, 0, 0, 0]	-	0	intron	GANAB	intron	NONHSAT021778	SINE	AluJo
chr11	62532121	A	1	20	38	[17, 0, 3, 0]	AG	0.15	39	30.26	[39, 0, 0, 0]	-	0	intron	POLR2G	intron	NONHSAT021802	SINE	AluJr4
chr11	62532156	A	1	20	36.7	[17, 0, 3, 0]	AG	0.15	31	29.61	[31, 0, 0, 0]	-	0	intron	POLR2G	intron	NONHSAT021802	SINE	AluJr4
chr11	62532170	A	1	27	35.52	[23, 0, 4, 0]	AG	0.15	31	30.81	[31, 0, 0, 0]	-	0	intron	POLR2G	intron	NONHSAT021802	SINE	AluJr4
chr11	62532231	A	1	21	35.48	[15, 0, 6, 0]	AG	0.29	34	29.15	[34, 0, 0, 0]	-	0	intron	POLR2G	intron	NONHSAT021802	SINE	AluJr4
chr11	62655406	A	1	18	38.22	[14, 0, 4, 0]	AG	0.22	43	30.28	[43, 0, 0, 0]	-	0	intron	SLC3A2	exon	NONHSAT021864	SINE	AluJr
chr11	64849328	A	0	43	36.79	[38, 0, 5, 0]	AG	0.12	42	30.14	[42, 0, 0, 0]	-	0	intron	CDCA5	intron	NONHSAT022062	SINE	AluJb
chr11	65064146	A	1	19	37.84	[15, 0, 4, 0]	AG	0.21	21	30.52	[21, 0, 0, 0]	-	0	intron	POLA2	intron	NONHSAT022098	SINE	AluSx1
chr11	65073024	A	1	11	36.91	[7, 0, 4, 0]	AG	0.36	24	30.92	[24, 0, 0, 0]	-	0	-	-	-	-	SINE	FRAM
chr11	65073064	A	1	16	36.5	[9, 0, 7, 0]	AG	0.44	24	29.33	[24, 0, 0, 0]	-	0	-	-	-	-	SINE	FRAM
chr11	65073086	A	1	12	38.25	[4, 0, 8, 0]	AG	0.67	34	29.97	[34, 0, 0, 0]	-	0	-	-	-	-	SINE	FRAM
chr11	65115931	A	1	16	36.88	[12, 0, 4, 0]	AG	0.25	32	29.94	[32, 0, 0, 0]	-	0	intron	DPF2	exon	NONHSAT022101	SINE	AluJo
chr11	65141338	A	0	12	36.58	[6, 0, 5, 1]	AG	0.45	24	29.33	[24, 0, 0, 0]	-	0	-	-	-	-	SINE	AluJr
chr11	65207472	A	1	38	36.03	[33, 0, 5, 0]	AG	0.13	38	29.87	[38, 0, 0, 0]	-	0	-	-	exon$exon$exon	NONHSAT022109$NONHSAT022112$NONHSAT022113	SINE	AluJr
chr11	65208818	A	1	61	37.08	[33, 0, 28, 0]	AG	0.46	34	30.15	[34, 0, 0, 0]	-	0	-	-	exon$exon	NONHSAT022109$NONHSAT022112	SINE	FLAM_C
chr11	65208855	A	1	53	36.85	[42, 0, 11, 0]	AG	0.21	28	30.71	[28, 0, 0, 0]	-	0	-	-	exon$exon	NONHSAT022109$NONHSAT022112	SINE	FLAM_C
chr11	65208889	A	1	19	34.42	[16, 0, 3, 0]	AG	0.16	24	29.17	[24, 0, 0, 0]	-	0	-	-	exon$exon	NONHSAT022109$NONHSAT022112	SINE	FLAM_C
chr11	65208898	A	1	18	34.22	[13, 0, 5, 0]	AG	0.28	32	30.62	[32, 0, 0, 0]	-	0	-	-	exon$exon	NONHSAT022109$NONHSAT022112	SINE	FLAM_C
chr11	65210090	A	1	20	34.75	[11, 0, 9, 0]	AG	0.45	24	30.08	[24, 0, 0, 0]	-	0	-	-	exon$exon	NONHSAT022109$NONHSAT022112	SINE	AluSx4
chr11	65224461	A	1	27	36.74	[24, 0, 3, 0]	AG	0.11	33	31.06	[33, 0, 0, 0]	-	0	-	-	-	-	SINE	AluY
chr11	65225975	A	1	11	34.18	[8, 0, 3, 0]	AG	0.27	25	29.44	[25, 0, 0, 0]	-	0	-	-	-	-	SINE	AluSc5
chr11	65225976	A	1	10	33.2	[6, 0, 4, 0]	AG	0.4	22	30.41	[22, 0, 0, 0]	-	0	-	-	-	-	SINE	AluSc5
chr11	65226714	A	1	21	36.9	[18, 0, 3, 0]	AG	0.14	35	30.43	[35, 0, 0, 0]	-	0	-	-	-	-	LTR	MLT1F1
chr11	65227350	A	1	13	37.46	[6, 0, 7, 0]	AG	0.54	40	31.15	[40, 0, 0, 0]	-	0	-	-	-	-	SINE	AluSc8
chr11	65227496	A	1	14	36.64	[10, 0, 4, 0]	AG	0.29	49	29.29	[49, 0, 0, 0]	-	0	-	-	-	-	SINE	AluSc8
chr11	65227924	A	1	12	37.33	[9, 0, 3, 0]	AG	0.25	40	31	[40, 0, 0, 0]	-	0	-	-	-	-	SINE	AluSz
chr11	65227936	A	1	11	35	[7, 0, 4, 0]	AG	0.36	26	29.35	[26, 0, 0, 0]	-	0	-	-	-	-	SINE	AluSz
chr11	65227953	A	1	10	37.4	[7, 0, 3, 0]	AG	0.3	35	29.6	[35, 0, 0, 0]	-	0	-	-	-	-	SINE	AluSz
chr11	65227963	A	1	14	37.5	[11, 0, 3, 0]	AG	0.21	29	28.62	[29, 0, 0, 0]	-	0	-	-	-	-	SINE	AluSz
chr11	65227981	A	1	12	34.58	[9, 0, 3, 0]	AG	0.25	36	29.44	[36, 0, 0, 0]	-	0	-	-	-	-	SINE	AluSz
chr11	65228004	A	1	15	35.8	[8, 0, 7, 0]	AG	0.47	42	30.29	[42, 0, 0, 0]	-	0	-	-	-	-	SINE	AluSz
chr11	65228091	A	1	12	36.58	[9, 0, 3, 0]	AG	0.25	38	30.24	[38, 0, 0, 0]	-	0	-	-	-	-	SINE	AluSz
chr11	65228092	A	1	12	36.83	[9, 0, 3, 0]	AG	0.25	44	30.5	[44, 0, 0, 0]	-	0	-	-	-	-	SINE	AluSz
chr11	65231270	A	1	11	36.36	[4, 0, 7, 0]	AG	0.64	36	30.81	[36, 0, 0, 0]	-	0	-	-	-	-	SINE	AluJr
chr11	65231299	A	1	11	36.55	[8, 0, 3, 0]	AG	0.27	27	31.41	[27, 0, 0, 0]	-	0	-	-	-	-	SINE	AluJr
chr11	65233207	A	1	17	37.06	[11, 0, 6, 0]	AG	0.35	29	29.97	[29, 0, 0, 0]	-	0	-	-	-	-	SINE	AluSp
chr11	65335502	A	0	20	37.3	[14, 0, 6, 0]	AG	0.3	49	30.59	[49, 0, 0, 0]	-	0	-	-	exon	NONHSAT022168	SINE	AluJr
chr11	65335563	A	0	25	36.12	[22, 0, 3, 0]	AG	0.12	31	29.9	[31, 0, 0, 0]	-	0	-	-	exon	NONHSAT022168	SINE	AluJr
chr11	65336206	A	0	16	37.31	[13, 0, 3, 0]	AG	0.19	26	30.62	[26, 0, 0, 0]	-	0	-	-	exon$exon	NONHSAT140024$NONHSAT022168	SINE	AluSx1
chr11	65336593	A	0	33	38.27	[29, 0, 4, 0]	AG	0.12	49	31.43	[49, 0, 0, 0]	-	0	-	-	exon$exon	NONHSAT140024$NONHSAT022168	SINE	AluJb
chr11	66288278	A	0	18	37.56	[11, 0, 7, 0]	AG	0.39	34	29.32	[34, 0, 0, 0]	-	0	-	-	-	-	SINE	AluSz6
chr11	66556245	A	1	11	36.55	[7, 0, 4, 0]	AG	0.36	37	29.54	[37, 0, 0, 0]	-	0	intron	C11orf80	intron	NONHSAT022351	SINE	FAM
chr11	66556316	A	1	12	35.83	[4, 0, 8, 0]	AG	0.67	27	29.26	[27, 0, 0, 0]	-	0	intron	C11orf80	intron	NONHSAT022351	SINE	FAM
chr11	66560590	A	1	11	35.27	[4, 0, 7, 0]	AG	0.64	30	30	[30, 0, 0, 0]	-	0	intron	C11orf80	intron	NONHSAT022351	SINE	AluSz
chr11	66560650	A	1	13	38.54	[10, 0, 3, 0]	AG	0.23	34	31.71	[34, 0, 0, 0]	-	0	intron	C11orf80	intron	NONHSAT022351	SINE	AluSz
chr11	66561321	A	1	11	36.73	[2, 0, 9, 0]	AG	0.82	29	29.66	[29, 0, 0, 0]	-	0	intron	C11orf80	intron	NONHSAT022351	SINE	AluJr4
chr11	66561452	A	1	13	36.31	[7, 0, 6, 0]	AG	0.46	30	29.47	[30, 0, 0, 0]	-	0	intron	C11orf80	intron	NONHSAT022351	SINE	AluJr4
chr11	66561462	A	1	13	37.62	[1, 0, 12, 0]	AG	0.92	27	30.26	[27, 0, 0, 0]	-	0	intron	C11orf80	intron	NONHSAT022351	SINE	AluJr4
chr11	66561480	A	1	12	38.33	[0, 0, 12, 0]	AG	1	25	30.64	[25, 0, 0, 0]	-	0	intron	C11orf80	intron	NONHSAT022351	SINE	AluJr4
chr11	66921111	A	1	16	37.19	[13, 0, 3, 0]	AG	0.19	35	30.63	[35, 0, 0, 0]	-	0	intron	KDM2A	intron	NONHSAT022379	SINE	AluJr
chr11	67823261	A	0	11	35.09	[8, 0, 3, 0]	AG	0.27	21	28.76	[21, 0, 0, 0]	-	0	intron	CHKA	intron	NONHSAT022503	SINE	AluSp
chr11	68667825	A	0	34	37.29	[21, 0, 13, 0]	AG	0.38	37	31.19	[37, 0, 0, 0]	-	0	intron	MRPL21	intron$intron	NONHSAT022549$NONHSAT022550	SINE	FLAM_A
chr11	68667843	A	0	25	34.2	[13, 0, 12, 0]	AG	0.48	26	29.73	[26, 0, 0, 0]	-	0	intron	MRPL21	intron$intron	NONHSAT022549$NONHSAT022550	SINE	FLAM_A
chr11	68667880	A	0	24	37.88	[17, 0, 7, 0]	AG	0.29	27	30.15	[27, 0, 0, 0]	-	0	intron	MRPL21	intron$intron	NONHSAT022549$NONHSAT022550	SINE	FLAM_A
chr11	68667888	A	0	31	37.87	[20, 0, 11, 0]	AG	0.35	38	31.13	[38, 0, 0, 0]	-	0	intron	MRPL21	intron$intron	NONHSAT022549$NONHSAT022550	SINE	FLAM_A
chr11	70225443	A	1	21	35.81	[17, 0, 4, 0]	AG	0.19	25	29	[25, 0, 0, 0]	-	0	intron	PPFIA1	-	-	SINE	AluSz6
chr11	71590724	A	0	10	36.8	[6, 0, 4, 0]	AG	0.4	21	29.24	[21, 0, 0, 0]	-	0	intron	LOC100133315	-	-	LINE	L1MB7
chr11	73590639	A	1	16	38.44	[13, 0, 3, 0]	AG	0.19	42	31.1	[42, 0, 0, 0]	-	0	intron	PAAF1	exon	NONHSAT022860	SINE	AluJb
chr11	73591087	A	1	30	37.17	[14, 0, 16, 0]	AG	0.53	36	29.19	[36, 0, 0, 0]	-	0	intron	PAAF1	exon	NONHSAT022860	SINE	AluJr
chr11	73591145	A	1	32	36.78	[15, 1, 16, 0]	AG	0.52	37	29.97	[37, 0, 0, 0]	-	0	intron	PAAF1	exon	NONHSAT022860	SINE	AluJr
chr11	73591159	A	1	34	37.47	[30, 0, 4, 0]	AG	0.12	33	30.27	[33, 0, 0, 0]	-	0	intron	PAAF1	exon	NONHSAT022860	SINE	AluJr
chr11	73591160	A	1	33	37.61	[24, 0, 9, 0]	AG	0.27	40	30.85	[40, 0, 0, 0]	-	0	intron	PAAF1	exon	NONHSAT022860	SINE	AluJr
chr11	73591191	A	1	27	37.81	[24, 0, 3, 0]	AG	0.11	47	29.68	[47, 0, 0, 0]	-	0	intron	PAAF1	exon	NONHSAT022860	SINE	AluJr
chr11	74677990	A	1	30	37.7	[17, 0, 13, 0]	AG	0.43	45	30.67	[45, 0, 0, 0]	-	0	intron	SPCS2	intron$intron$intron	NONHSAT022974$NONHSAT022975$NONHSAT022976	SINE	AluJr
chr11	74693313	A	1	10	36.6	[1, 0, 9, 0]	AG	0.9	40	29.9	[40, 0, 0, 0]	-	0	-	-	intron	NONHSAT022978	-	-
chr11	74693318	A	1	10	38.4	[7, 0, 3, 0]	AG	0.3	35	30.14	[35, 0, 0, 0]	-	0	-	-	intron	NONHSAT022978	-	-
chr11	75848687	A	1	10	34.8	[3, 0, 7, 0]	AG	0.7	23	29.17	[23, 0, 0, 0]	-	0	intron	UVRAG	-	-	SINE	AluJb
chr11	75848714	A	1	21	35.29	[18, 0, 3, 0]	AG	0.14	32	30.03	[32, 0, 0, 0]	-	0	intron	UVRAG	-	-	SINE	AluJb
chr11	75848715	A	1	20	35.25	[16, 0, 4, 0]	AG	0.2	33	30.88	[33, 0, 0, 0]	-	0	intron	UVRAG	-	-	SINE	AluJb
chr11	75848723	A	1	17	35	[10, 0, 7, 0]	AG	0.41	30	30.13	[30, 0, 0, 0]	-	0	intron	UVRAG	-	-	SINE	AluJb
chr11	76094547	A	1	15	33.73	[12, 0, 3, 0]	AG	0.2	47	30.21	[47, 0, 0, 0]	-	0	-	-	intron$intron	NONHSAT023165$NONHSAT023166	SINE	AluSc
chr11	76095386	A	1	34	36.82	[30, 0, 4, 0]	AG	0.12	36	29.56	[36, 0, 0, 0]	-	0	-	-	intron$intron	NONHSAT023165$NONHSAT023166	SINE	AluSx
chr11	76095628	A	1	25	36.32	[20, 0, 5, 0]	AG	0.2	25	29.12	[25, 0, 0, 0]	-	0	-	-	intron$intron	NONHSAT023165$NONHSAT023166	SINE	AluSx
chr11	76095629	A	1	24	36.38	[20, 0, 4, 0]	AG	0.17	33	29.45	[33, 0, 0, 0]	-	0	-	-	intron$intron	NONHSAT023165$NONHSAT023166	SINE	AluSx
chr11	76249403	A	1	10	37.2	[6, 0, 4, 0]	AG	0.4	27	30.22	[27, 0, 0, 0]	-	0	intron	C11orf30	intron	NONHSAT023172	SINE	AluJb
chr11	76723985	A	1	12	37.58	[7, 0, 5, 0]	AG	0.42	37	31.22	[37, 0, 0, 0]	-	0	intron	ACER3	intron$intron	NONHSAT023198$NONHSAT023196	LINE	L1ME1
chr11	77306954	A	0	16	33.44	[13, 0, 3, 0]	AG	0.19	28	30.82	[28, 0, 0, 0]	-	0	-	-	intron	NONHSAT023218	SINE	AluSx1
chr11	77307822	A	0	12	36.67	[8, 0, 4, 0]	AG	0.33	41	30.85	[41, 0, 0, 0]	-	0	-	-	intron	NONHSAT023218	SINE	AluJr4
chr11	77316648	A	0	12	39.08	[8, 0, 4, 0]	AG	0.33	47	30.26	[47, 0, 0, 0]	-	0	-	-	intron	NONHSAT023218	DNA	MER1B
chr11	77325671	A	0	10	35.5	[7, 0, 3, 0]	AG	0.3	24	30.21	[24, 0, 0, 0]	-	0	-	-	intron	NONHSAT023218	SINE	AluSx1
chr11	77328168	A	0	27	36.59	[24, 0, 3, 0]	AG	0.11	23	29.7	[23, 0, 0, 0]	-	0	intron	CLNS1A	intron	NONHSAT023218	SINE	AluSp
chr11	77330403	A	0	34	36.18	[30, 0, 4, 0]	AG	0.12	46	31.13	[46, 0, 0, 0]	-	0	intron	CLNS1A	intron	NONHSAT023218	SINE	AluJr
chr11	77330538	A	0	59	38.2	[48, 0, 11, 0]	AG	0.19	41	30.56	[41, 0, 0, 0]	-	0	intron	CLNS1A	intron$exon	NONHSAT023218$NONHSAT023225	SINE	AluJr
chr11	77525002	A	0	44	36.39	[38, 0, 6, 0]	AG	0.14	31	31	[31, 0, 0, 0]	-	0	intron	RSF1	intron	NONHSAT023233	SINE	AluSz6
chr11	77525017	A	0	55	35.44	[49, 0, 6, 0]	AG	0.11	38	28.82	[38, 0, 0, 0]	-	0	intron	RSF1	intron	NONHSAT023233	SINE	AluSz6
chr11	77525080	A	0	42	36.6	[29, 0, 13, 0]	AG	0.31	39	29.9	[39, 0, 0, 0]	-	0	intron	RSF1	intron	NONHSAT023233	SINE	AluSz6
chr11	77525352	A	0	14	37.57	[4, 0, 10, 0]	AG	0.71	33	30.91	[33, 0, 0, 0]	-	0	intron	RSF1	intron	NONHSAT023233	SINE	AluJo
chr11	77528901	A	0	46	36.91	[41, 0, 5, 0]	AG	0.11	47	30.51	[47, 0, 0, 0]	-	0	intron	RSF1	intron	NONHSAT023233	-	-
chr11	77780225	A	0	24	36.42	[20, 0, 4, 0]	AG	0.17	44	30.57	[44, 0, 0, 0]	-	0	intron$intron$3UTR	NDUFC2-KCTD14$RNU6-83$NDUFC2	intron	NONHSAT023247	SINE	AluJb
chr11	77842643	A	0	13	36.69	[10, 0, 3, 0]	AG	0.23	40	31.07	[40, 0, 0, 0]	-	0	intron	ALG8	intron	NONHSAT023250	SINE	AluJr
chr11	77846306	A	0	13	35.08	[8, 0, 5, 0]	AG	0.38	37	28.68	[37, 0, 0, 0]	-	0	intron	ALG8	intron	NONHSAT023250	SINE	AluJb
chr11	77846314	A	0	13	37.62	[9, 0, 4, 0]	AG	0.31	40	29.4	[40, 0, 0, 0]	-	0	intron	ALG8	intron	NONHSAT023250	SINE	AluJb
chr11	77846315	A	0	14	37.21	[9, 0, 5, 0]	AG	0.36	39	29.95	[39, 0, 0, 0]	-	0	intron	ALG8	intron	NONHSAT023250	SINE	AluJb
chr11	77847206	A	0	24	37.88	[21, 0, 3, 0]	AG	0.12	39	30.79	[39, 0, 0, 0]	-	0	intron	ALG8	intron$intron	NONHSAT023253$NONHSAT023250	SINE	AluJb
chr11	81684343	A	1	21	36.81	[18, 0, 3, 0]	AG	0.14	25	30.6	[25, 0, 0, 0]	-	0	-	-	intron$intron	NONHSAT023338$NONHSAT023340	LINE	L1MC3
chr11	81684381	A	1	15	38.4	[6, 0, 9, 0]	AG	0.6	49	30.71	[49, 0, 0, 0]	-	0	-	-	intron$intron	NONHSAT023338$NONHSAT023340	LINE	L1MC3
chr11	81684409	A	1	20	38.5	[13, 0, 7, 0]	AG	0.35	47	31.06	[47, 0, 0, 0]	-	0	-	-	intron$intron	NONHSAT023338$NONHSAT023340	LINE	L1MC3
chr11	81684456	A	1	24	38.29	[16, 0, 8, 0]	AG	0.33	49	31.02	[49, 0, 0, 0]	-	0	-	-	intron$intron	NONHSAT023338$NONHSAT023340	LINE	L1MC3
chr11	81684514	A	1	22	38.41	[17, 0, 5, 0]	AG	0.23	30	30.57	[30, 0, 0, 0]	-	0	-	-	intron$intron	NONHSAT023338$NONHSAT023340	LINE	L1MC3
chr11	81685107	A	1	48	35.85	[42, 0, 6, 0]	AG	0.12	30	30.3	[30, 0, 0, 0]	-	0	-	-	intron$intron	NONHSAT023338$NONHSAT023340	LINE	L1MC3
chr11	81685124	A	1	36	38.33	[32, 0, 4, 0]	AG	0.11	38	30.61	[38, 0, 0, 0]	-	0	-	-	intron$intron	NONHSAT023338$NONHSAT023340	LINE	L1MC3
chr11	81686211	A	1	11	37.27	[7, 0, 4, 0]	AG	0.36	30	29.73	[30, 0, 0, 0]	-	0	-	-	intron$intron	NONHSAT023338$NONHSAT023340	LINE	L1MC3
chr11	81686241	A	1	12	37.08	[9, 0, 3, 0]	AG	0.25	27	30.78	[27, 0, 0, 0]	-	0	-	-	intron$intron	NONHSAT023338$NONHSAT023340	LINE	L1MC3
chr11	81686266	A	1	18	37.72	[4, 0, 14, 0]	AG	0.78	31	30.68	[31, 0, 0, 0]	-	0	-	-	intron$intron	NONHSAT023338$NONHSAT023340	LINE	L1MC3
chr11	81688862	A	1	28	37.57	[14, 0, 14, 0]	AG	0.5	37	30.32	[37, 0, 0, 0]	-	0	-	-	intron$intron	NONHSAT023338$NONHSAT023340	LINE	L1MC3
chr11	81688983	A	1	58	38.14	[48, 0, 10, 0]	AG	0.17	35	30.83	[35, 0, 0, 0]	-	0	-	-	intron$intron	NONHSAT023338$NONHSAT023340	LINE	L1MC3
chr11	81689016	A	1	55	38.49	[36, 0, 19, 0]	AG	0.35	49	30.22	[49, 0, 0, 0]	-	0	-	-	intron$intron	NONHSAT023338$NONHSAT023340	LINE	L1MC3
chr11	81689051	A	1	51	38.63	[44, 0, 7, 0]	AG	0.14	37	30.78	[37, 0, 0, 0]	-	0	-	-	intron$intron	NONHSAT023338$NONHSAT023340	LINE	L1MC3
chr11	81689967	A	1	10	37.3	[2, 0, 8, 0]	AG	0.8	48	31.23	[48, 0, 0, 0]	-	0	-	-	intron$intron	NONHSAT023338$NONHSAT023340	LINE	L1MC3
chr11	81689968	A	1	12	38.5	[7, 0, 5, 0]	AG	0.42	38	30.84	[38, 0, 0, 0]	-	0	-	-	intron$intron	NONHSAT023338$NONHSAT023340	LINE	L1MC3
chr11	81689972	A	1	16	38.5	[12, 0, 4, 0]	AG	0.25	46	31.93	[46, 0, 0, 0]	-	0	-	-	intron$intron	NONHSAT023338$NONHSAT023340	LINE	L1MC3
chr11	81690031	A	1	31	37.84	[24, 0, 7, 0]	AG	0.23	30	31.2	[30, 0, 0, 0]	-	0	-	-	intron$intron	NONHSAT023338$NONHSAT023340	LINE	L1MC3
chr11	81690177	A	1	88	38.1	[74, 0, 14, 0]	AG	0.16	33	30.39	[33, 0, 0, 0]	-	0	-	-	intron$intron	NONHSAT023338$NONHSAT023340	LINE	L1MC3
chr11	82785675	A	1	29	36.24	[25, 0, 4, 0]	AG	0.14	45	29.98	[45, 0, 0, 0]	-	0	-	-	exon$intron$intron$intron$intron$intron$intron	NONHSAT023366$NONHSAT023367$NONHSAT023365$NONHSAT023375$NONHSAT023372$NONHSAT023368$NONHSAT023376	SINE	AluSz6
chr11	82785684	A	1	30	37.4	[27, 0, 3, 0]	AG	0.1	39	29.28	[39, 0, 0, 0]	-	0	-	-	exon$intron$intron$intron$intron$intron$intron	NONHSAT023366$NONHSAT023367$NONHSAT023365$NONHSAT023375$NONHSAT023372$NONHSAT023368$NONHSAT023376	SINE	AluSz6
chr11	82785711	A	1	30	36.87	[23, 0, 7, 0]	AG	0.23	35	30.34	[35, 0, 0, 0]	-	0	-	-	exon$intron$intron$intron$intron$intron$intron	NONHSAT023366$NONHSAT023367$NONHSAT023365$NONHSAT023375$NONHSAT023372$NONHSAT023368$NONHSAT023376	SINE	AluSz6
chr11	82785720	A	1	30	36.93	[24, 0, 6, 0]	AG	0.2	29	29.21	[29, 0, 0, 0]	-	0	-	-	exon$intron$intron$intron$intron$intron$intron	NONHSAT023366$NONHSAT023367$NONHSAT023365$NONHSAT023375$NONHSAT023372$NONHSAT023368$NONHSAT023376	SINE	AluSz6
chr11	82785779	A	1	38	36.5	[34, 0, 4, 0]	AG	0.11	30	30.03	[30, 0, 0, 0]	-	0	-	-	exon$intron$intron$intron$intron$intron$intron	NONHSAT023366$NONHSAT023367$NONHSAT023365$NONHSAT023375$NONHSAT023372$NONHSAT023368$NONHSAT023376	SINE	AluSz6
chr11	82786292	A	1	31	36.16	[26, 0, 5, 0]	AG	0.16	28	30.18	[28, 0, 0, 0]	-	0	-	-	exon$intron$intron$intron$intron$intron$intron	NONHSAT023366$NONHSAT023367$NONHSAT023365$NONHSAT023375$NONHSAT023372$NONHSAT023368$NONHSAT023376	SINE	AluSq4
chr11	82786419	A	1	18	36.5	[15, 0, 3, 0]	AG	0.17	28	29.61	[28, 0, 0, 0]	-	0	-	-	exon$intron$intron$intron$intron$intron$intron	NONHSAT023366$NONHSAT023367$NONHSAT023365$NONHSAT023375$NONHSAT023372$NONHSAT023368$NONHSAT023376	SINE	AluSq4
chr11	82786487	A	1	21	35.95	[18, 0, 3, 0]	AG	0.14	33	29.33	[33, 0, 0, 0]	-	0	-	-	exon$intron$intron$intron$intron$intron$intron	NONHSAT023366$NONHSAT023367$NONHSAT023365$NONHSAT023375$NONHSAT023372$NONHSAT023368$NONHSAT023376	SINE	AluSq4
chr11	82787632	A	1	22	37.32	[18, 0, 4, 0]	AG	0.18	22	29.91	[22, 0, 0, 0]	-	0	-	-	exon$intron$intron$intron$intron$intron$intron	NONHSAT023366$NONHSAT023367$NONHSAT023365$NONHSAT023375$NONHSAT023372$NONHSAT023368$NONHSAT023376	SINE	AluSz
chr11	82790825	A	1	28	37.04	[25, 0, 3, 0]	AG	0.11	28	29.36	[28, 0, 0, 0]	-	0	-	-	exon$intron$intron$intron$intron$intron	NONHSAT023366$NONHSAT023375$NONHSAT023365$NONHSAT023372$NONHSAT023368$NONHSAT023376	SINE	AluSx1
chr11	82790826	A	1	30	36.63	[27, 0, 3, 0]	AG	0.1	34	29.79	[34, 0, 0, 0]	-	0	-	-	exon$intron$intron$intron$intron$intron	NONHSAT023366$NONHSAT023375$NONHSAT023365$NONHSAT023372$NONHSAT023368$NONHSAT023376	SINE	AluSx1
chr11	82792612	A	1	40	35.45	[34, 0, 6, 0]	AG	0.15	20	30.25	[20, 0, 0, 0]	-	0	-	-	exon$intron$intron$intron$intron$intron	NONHSAT023366$NONHSAT023375$NONHSAT023365$NONHSAT023372$NONHSAT023368$NONHSAT023376	SINE	AluSg
chr11	82792625	A	1	44	35.3	[39, 0, 5, 0]	AG	0.11	17	31.24	[17, 0, 0, 0]	-	0	-	-	exon$intron$intron$intron$intron$intron	NONHSAT023366$NONHSAT023375$NONHSAT023365$NONHSAT023372$NONHSAT023368$NONHSAT023376	SINE	AluSg
chr11	82792655	A	1	44	37.05	[29, 0, 15, 0]	AG	0.34	10	31	[10, 0, 0, 0]	-	0	-	-	exon$intron$intron$intron$intron$intron	NONHSAT023366$NONHSAT023375$NONHSAT023365$NONHSAT023372$NONHSAT023368$NONHSAT023376	SINE	AluSg
chr11	82792659	A	1	41	37.05	[30, 0, 11, 0]	AG	0.27	10	28.9	[10, 0, 0, 0]	-	0	-	-	exon$intron$intron$intron$intron$intron	NONHSAT023366$NONHSAT023375$NONHSAT023365$NONHSAT023372$NONHSAT023368$NONHSAT023376	SINE	AluSg
chr11	82794176	A	1	26	36.19	[23, 0, 3, 0]	AG	0.12	27	30.3	[27, 0, 0, 0]	-	0	-	-	exon$intron$intron$intron$intron$intron	NONHSAT023366$NONHSAT023375$NONHSAT023365$NONHSAT023372$NONHSAT023368$NONHSAT023376	SINE	AluY
chr11	82794185	A	1	26	36.38	[21, 0, 5, 0]	AG	0.19	24	30.62	[24, 0, 0, 0]	-	0	-	-	exon$intron$intron$intron$intron$intron	NONHSAT023366$NONHSAT023375$NONHSAT023365$NONHSAT023372$NONHSAT023368$NONHSAT023376	SINE	AluY
chr11	82794361	A	1	28	37.07	[22, 0, 6, 0]	AG	0.21	30	29.83	[30, 0, 0, 0]	-	0	-	-	exon$intron$intron$intron$intron$intron	NONHSAT023366$NONHSAT023375$NONHSAT023365$NONHSAT023372$NONHSAT023368$NONHSAT023376	SINE	FLAM_C
chr11	82794399	A	1	20	36.1	[11, 0, 9, 0]	AG	0.45	13	30.38	[13, 0, 0, 0]	-	0	-	-	exon$intron$intron$intron$intron$intron	NONHSAT023366$NONHSAT023375$NONHSAT023365$NONHSAT023372$NONHSAT023368$NONHSAT023376	SINE	AluJb
chr11	82794422	A	1	12	36.33	[5, 0, 7, 0]	AG	0.58	24	29.04	[24, 0, 0, 0]	-	0	-	-	exon$intron$intron$intron$intron$intron	NONHSAT023366$NONHSAT023375$NONHSAT023365$NONHSAT023372$NONHSAT023368$NONHSAT023376	SINE	AluJb
chr11	82794585	A	1	24	34.96	[19, 0, 5, 0]	AG	0.21	31	30.39	[31, 0, 0, 0]	-	0	-	-	exon$intron$intron$intron$intron$intron	NONHSAT023366$NONHSAT023375$NONHSAT023365$NONHSAT023372$NONHSAT023368$NONHSAT023376	SINE	AluJb
chr11	82794591	A	1	27	34.33	[22, 0, 5, 0]	AG	0.19	29	30.76	[29, 0, 0, 0]	-	0	-	-	exon$intron$intron$intron$intron$intron	NONHSAT023366$NONHSAT023375$NONHSAT023365$NONHSAT023372$NONHSAT023368$NONHSAT023376	SINE	AluJb
chr11	82794626	A	1	23	36.78	[18, 0, 5, 0]	AG	0.22	25	29.56	[25, 0, 0, 0]	-	0	-	-	exon$intron$intron$intron$intron$intron	NONHSAT023366$NONHSAT023375$NONHSAT023365$NONHSAT023372$NONHSAT023368$NONHSAT023376	SINE	AluJb
chr11	82794631	A	1	31	36.19	[23, 0, 8, 0]	AG	0.26	27	29.96	[27, 0, 0, 0]	-	0	-	-	exon$intron$intron$intron$intron$intron	NONHSAT023366$NONHSAT023375$NONHSAT023365$NONHSAT023372$NONHSAT023368$NONHSAT023376	SINE	AluJb
chr11	82795188	A	1	39	37.26	[35, 0, 4, 0]	AG	0.1	37	30.46	[37, 0, 0, 0]	-	0	-	-	exon$intron$intron$intron$intron$intron	NONHSAT023366$NONHSAT023375$NONHSAT023365$NONHSAT023372$NONHSAT023368$NONHSAT023376	SINE	AluSc
chr11	82795210	A	1	20	37.15	[14, 0, 6, 0]	AG	0.3	34	30.03	[34, 0, 0, 0]	-	0	-	-	exon$intron$intron$intron$intron$intron	NONHSAT023366$NONHSAT023375$NONHSAT023365$NONHSAT023372$NONHSAT023368$NONHSAT023376	SINE	AluSc
chr11	82795216	A	1	17	36.47	[14, 0, 3, 0]	AG	0.18	35	30.8	[35, 0, 0, 0]	-	0	-	-	exon$intron$intron$intron$intron$intron	NONHSAT023366$NONHSAT023375$NONHSAT023365$NONHSAT023372$NONHSAT023368$NONHSAT023376	SINE	AluSc
chr11	82796063	A	1	40	36.35	[31, 0, 9, 0]	AG	0.23	27	30.56	[27, 0, 0, 0]	-	0	-	-	exon$intron$intron$intron$intron$intron	NONHSAT023366$NONHSAT023375$NONHSAT023365$NONHSAT023372$NONHSAT023368$NONHSAT023376	SINE	AluSz
chr11	82796632	A	1	70	37.2	[63, 0, 7, 0]	AG	0.1	32	29.03	[32, 0, 0, 0]	-	0	-	-	exon$intron$intron$intron$intron$intron	NONHSAT023366$NONHSAT023375$NONHSAT023365$NONHSAT023372$NONHSAT023368$NONHSAT023376	SINE	AluJr
chr11	82796666	A	1	57	37.26	[35, 0, 22, 0]	AG	0.39	48	30.9	[48, 0, 0, 0]	-	0	-	-	exon$intron$intron$intron$intron$intron	NONHSAT023366$NONHSAT023375$NONHSAT023365$NONHSAT023372$NONHSAT023368$NONHSAT023376	SINE	AluJr
chr11	82796733	A	1	71	36.37	[32, 0, 39, 0]	AG	0.55	31	29.97	[31, 0, 0, 0]	-	0	-	-	exon$intron$intron$intron$intron$intron	NONHSAT023366$NONHSAT023375$NONHSAT023365$NONHSAT023372$NONHSAT023368$NONHSAT023376	SINE	AluJr
chr11	82796749	A	1	49	35.39	[38, 0, 11, 0]	AG	0.22	29	29.45	[29, 0, 0, 0]	-	0	-	-	exon$intron$intron$intron$intron$intron	NONHSAT023366$NONHSAT023375$NONHSAT023365$NONHSAT023372$NONHSAT023368$NONHSAT023376	SINE	AluJr
chr11	82797540	A	1	53	36	[45, 0, 8, 0]	AG	0.15	41	28.59	[41, 0, 0, 0]	-	0	-	-	exon$intron$intron$intron$intron$intron	NONHSAT023366$NONHSAT023375$NONHSAT023365$NONHSAT023372$NONHSAT023368$NONHSAT023376	SINE	AluSx
chr11	82797626	A	1	69	37.1	[41, 0, 28, 0]	AG	0.41	16	29.06	[16, 0, 0, 0]	-	0	-	-	exon$intron$intron$intron$intron$intron	NONHSAT023366$NONHSAT023375$NONHSAT023365$NONHSAT023372$NONHSAT023368$NONHSAT023376	SINE	AluSx
chr11	82799709	A	1	12	36.08	[7, 1, 4, 0]	AG	0.36	25	30	[25, 0, 0, 0]	-	0	-	-	exon$intron$intron$intron$intron$intron	NONHSAT023366$NONHSAT023375$NONHSAT023365$NONHSAT023372$NONHSAT023368$NONHSAT023376	SINE	AluSx3
chr11	82799745	A	1	16	36.88	[12, 0, 4, 0]	AG	0.25	25	30.12	[25, 0, 0, 0]	-	0	-	-	exon$intron$intron$intron$intron$intron	NONHSAT023366$NONHSAT023375$NONHSAT023365$NONHSAT023372$NONHSAT023368$NONHSAT023376	SINE	AluSx3
chr11	82802325	A	1	19	37	[10, 0, 9, 0]	AG	0.47	33	30.36	[33, 0, 0, 0]	-	0	-	-	exon$intron$intron	NONHSAT023366$NONHSAT023365$NONHSAT023372	SINE	AluSz6
chr11	82802333	A	1	17	37	[13, 0, 4, 0]	AG	0.24	27	30.04	[27, 0, 0, 0]	-	0	-	-	exon$intron$intron	NONHSAT023366$NONHSAT023365$NONHSAT023372	SINE	AluSz6
chr11	82802520	A	1	19	37.58	[15, 0, 4, 0]	AG	0.21	40	30.23	[40, 0, 0, 0]	-	0	-	-	exon$intron$intron	NONHSAT023366$NONHSAT023365$NONHSAT023372	SINE	AluSz6
chr11	82802592	A	1	24	36.79	[21, 0, 3, 0]	AG	0.12	46	30.61	[46, 0, 0, 0]	-	0	-	-	exon$intron$intron	NONHSAT023366$NONHSAT023365$NONHSAT023372	SINE	AluSz6
chr11	82802907	A	1	23	35.43	[19, 0, 4, 0]	AG	0.17	19	31.47	[19, 0, 0, 0]	-	0	-	-	exon$intron$intron	NONHSAT023366$NONHSAT023365$NONHSAT023372	SINE	AluY
chr11	82802994	A	1	30	38.37	[27, 0, 3, 0]	AG	0.1	37	30.27	[37, 0, 0, 0]	-	0	-	-	exon$intron$intron	NONHSAT023366$NONHSAT023365$NONHSAT023372	SINE	AluY
chr11	82894556	A	1	42	38.43	[37, 0, 5, 0]	AG	0.12	36	30.11	[36, 0, 0, 0]	-	0	intron	PCF11	intron	NONHSAT023387	SINE	AluSq2
chr11	82898775	A	0	44	36.5	[38, 0, 6, 0]	AG	0.14	31	29.84	[31, 0, 0, 0]	-	0	-	-	intron$exon	NONHSAT023388$NONHSAT023390	SINE	AluJb
chr11	82899174	A	0	14	37.14	[11, 0, 3, 0]	AG	0.21	31	29.77	[31, 0, 0, 0]	-	0	-	-	intron$exon	NONHSAT023388$NONHSAT023390	SINE	FLAM_A
chr11	85670824	A	0	29	36.34	[24, 0, 5, 0]	AG	0.17	16	29	[16, 0, 0, 0]	-	0	intron	PICALM	intron	NONHSAT023451	SINE	AluJb
chr11	85670842	A	0	32	37.47	[25, 0, 7, 0]	AG	0.22	24	29.88	[24, 0, 0, 0]	-	0	intron	PICALM	intron	NONHSAT023451	SINE	AluJb
chr11	85682667	A	0	11	36.18	[6, 0, 5, 0]	AG	0.45	26	30.12	[26, 0, 0, 0]	-	0	intron	PICALM	intron	NONHSAT023451	SINE	AluJb
chr11	86054495	A	1	40	37.62	[36, 0, 4, 0]	AG	0.1	43	30.12	[43, 0, 0, 0]	-	0	intron	C11orf73	intron$intron	NONHSAT023465$NONHSAT023466	SINE	AluJo
chr11	93240556	A	0	11	37.55	[7, 0, 4, 0]	AG	0.36	48	30.88	[48, 0, 0, 0]	-	0	intron	C11orf75	intron	NONHSAT023647	SINE	AluSx1
chr11	93466874	A	0	51	33.78	[33, 0, 18, 0]	AG	0.35	23	29.78	[23, 0, 0, 0]	-	0	exon	MIR1304	intron$intron$exon$intron$exon$intron$intron$exon$intron$intron	NONHSAT023679$NONHSAT023681$NONHSAT023684$NONHSAT023667$NONHSAT023666$NONHSAT023665$NONHSAT023664$NONHSAT023663$NONHSAT023662$NONHSAT023671	SINE	AluJo
chr11	93468592	A	0	522	37.32	[402, 0, 120, 0]	AG	0.23	25	29.96	[25, 0, 0, 0]	-	0	-	-	intron$intron$exon$intron$intron$exon$exon	NONHSAT023679$NONHSAT023681$NONHSAT023671$NONHSAT023665$NONHSAT023664$NONHSAT023663$NONHSAT023662	SINE	AluSx1
chr11	93468689	A	0	245	35.87	[220, 0, 25, 0]	AG	0.1	28	30.07	[28, 0, 0, 0]	-	0	-	-	intron$intron$exon$intron$intron$exon$exon	NONHSAT023679$NONHSAT023681$NONHSAT023671$NONHSAT023665$NONHSAT023664$NONHSAT023663$NONHSAT023662	SINE	AluSx1
chr11	93468771	A	0	309	35.99	[225, 0, 84, 0]	AG	0.27	26	30.04	[26, 0, 0, 0]	-	0	-	-	intron$intron$exon$intron$intron$exon$exon	NONHSAT023679$NONHSAT023681$NONHSAT023671$NONHSAT023665$NONHSAT023664$NONHSAT023663$NONHSAT023662	SINE	AluSx1
chr11	93468772	A	0	329	36.53	[280, 0, 49, 0]	AG	0.15	32	31.09	[32, 0, 0, 0]	-	0	-	-	intron$intron$exon$intron$intron$exon$exon	NONHSAT023679$NONHSAT023681$NONHSAT023671$NONHSAT023665$NONHSAT023664$NONHSAT023663$NONHSAT023662	SINE	AluSx1
chr11	93471452	G	0	203	36.29	[42, 0, 161, 0]	GA	0.21	41	29.71	[0, 0, 41, 0]	-	0	CDS	TAF1D	intron$intron$exon$intron	NONHSAT023665$NONHSAT023664$NONHSAT023681$NONHSAT023687	-	-
chr11	93475589	A	1	18	35.94	[15, 0, 3, 0]	AG	0.17	26	29.08	[26, 0, 0, 0]	-	0	intron	C11orf54	intron$intron	NONHSAT023689$NONHSAT023690	SINE	AluSp
chr11	93476236	A	1	24	36.5	[17, 0, 7, 0]	AG	0.29	30	31.97	[30, 0, 0, 0]	-	0	intron	C11orf54	intron	NONHSAT023690	SINE	AluSx1
chr11	93476350	A	1	32	37.31	[27, 0, 5, 0]	AG	0.16	35	30.03	[35, 0, 0, 0]	-	0	intron	C11orf54	intron	NONHSAT023690	SINE	AluSx1
chr11	93476376	A	1	23	37.65	[18, 0, 5, 0]	AG	0.22	38	30.63	[38, 0, 0, 0]	-	0	intron	C11orf54	intron	NONHSAT023690	SINE	AluSx1
chr11	93481503	A	1	24	36.75	[7, 0, 17, 0]	AG	0.71	37	30.14	[37, 0, 0, 0]	-	0	intron	C11orf54	intron	NONHSAT023690	SINE	AluJr
chr11	93481746	A	1	16	37	[13, 0, 3, 0]	AG	0.19	25	29.8	[25, 0, 0, 0]	-	0	intron	C11orf54	intron	NONHSAT023690	SINE	AluSz6
chr11	105877598	A	0	15	35.27	[12, 0, 3, 0]	AG	0.2	29	29.76	[29, 0, 0, 0]	-	0	-	-	intron	NONHSAT023968	SINE	AluSx
chr11	105933121	A	0	13	36	[10, 0, 3, 0]	AG	0.23	42	29.71	[42, 0, 0, 0]	-	0	intron	KBTBD3	intron	NONHSAT023970	LTR	MLT2B4
chr11	108100463	A	1	14	35.07	[10, 0, 4, 0]	AG	0.29	44	29.91	[44, 0, 0, 0]	-	0	intron	ATM	intron	NONHSAT024017	SINE	AluJr
chr11	108100541	A	1	10	37.1	[4, 0, 6, 0]	AG	0.6	35	30.26	[35, 0, 0, 0]	-	0	intron	ATM	intron	NONHSAT024017	SINE	AluJr
chr11	108219640	T	2	12	38.58	[0, 3, 0, 9]	TC	0.25	34	30.38	[0, 0, 0, 34]	-	0	intron	ATM	intron	NONHSAT024027	-	-
chr11	108236469	A	1	209	36.23	[123, 0, 86, 0]	AG	0.41	28	29.82	[28, 0, 0, 0]	-	0	3UTR	ATM	-	-	SINE	AluSq2
chr11	108236477	A	1	196	35.18	[163, 0, 33, 0]	AG	0.17	20	30.4	[20, 0, 0, 0]	-	0	3UTR	ATM	-	-	SINE	AluSq2
chr11	108236485	A	1	194	36.48	[171, 0, 23, 0]	AG	0.12	24	30.12	[24, 0, 0, 0]	-	0	3UTR	ATM	-	-	SINE	AluSq2
chr11	108237976	A	1	214	35.78	[190, 0, 24, 0]	AG	0.11	21	31	[21, 0, 0, 0]	-	0	3UTR	ATM	-	-	SINE	AluSc8
chr11	110203690	A	1	12	35.33	[9, 0, 3, 0]	AG	0.25	26	31.27	[26, 0, 0, 0]	-	0	-	-	intron$intron	NONHSAT024073$NONHSAT024072	SINE	AluSq2
chr11	110203699	A	1	14	37.07	[11, 0, 3, 0]	AG	0.21	24	30.75	[24, 0, 0, 0]	-	0	-	-	intron$intron	NONHSAT024073$NONHSAT024072	SINE	AluSq2
chr11	111599178	A	1	10	35.2	[7, 0, 3, 0]	AG	0.3	39	30.36	[39, 0, 0, 0]	-	0	-	-	-	-	SINE	AluSx
chr11	111653996	A	0	20	34.65	[17, 0, 3, 0]	AG	0.15	33	29.15	[33, 0, 0, 0]	-	0	3UTR	ALG9	-	-	SINE	AluSg
chr11	111728693	A	0	20	36.45	[17, 0, 3, 0]	AG	0.15	30	30.2	[30, 0, 0, 0]	-	0	intron	ALG9	intron$intron$intron$intron	NONHSAT024161$NONHSAT024159$NONHSAT024162$NONHSAT024157	SINE	AluSc5
chr11	111729665	A	0	30	36.13	[27, 0, 3, 0]	AG	0.1	46	29.8	[46, 0, 0, 0]	-	0	intron	ALG9	intron$intron$intron$intron	NONHSAT024161$NONHSAT024159$NONHSAT024162$NONHSAT024157	SINE	AluJr
chr11	111729670	A	0	29	36.41	[25, 0, 4, 0]	AG	0.14	43	29.98	[43, 0, 0, 0]	-	0	intron	ALG9	intron$intron$intron$intron	NONHSAT024161$NONHSAT024159$NONHSAT024162$NONHSAT024157	SINE	AluJr
chr11	111729671	A	0	31	37.16	[25, 0, 6, 0]	AG	0.19	32	29.53	[32, 0, 0, 0]	-	0	intron	ALG9	intron$intron$intron$intron	NONHSAT024161$NONHSAT024159$NONHSAT024162$NONHSAT024157	SINE	AluJr
chr11	111729718	A	0	65	36.89	[55, 0, 10, 0]	AG	0.15	32	30.59	[32, 0, 0, 0]	-	0	intron	ALG9	intron$intron$intron$intron	NONHSAT024161$NONHSAT024159$NONHSAT024162$NONHSAT024157	SINE	AluJr
chr11	111729726	A	0	62	36.65	[54, 0, 8, 0]	AG	0.13	26	30.38	[26, 0, 0, 0]	-	0	intron	ALG9	intron$intron$intron$intron	NONHSAT024161$NONHSAT024159$NONHSAT024162$NONHSAT024157	SINE	AluJr
chr11	111729737	A	0	55	36.58	[49, 0, 6, 0]	AG	0.11	36	30.89	[36, 0, 0, 0]	-	0	intron	ALG9	intron$intron$intron$intron	NONHSAT024161$NONHSAT024159$NONHSAT024162$NONHSAT024157	SINE	AluJr
chr11	111729817	A	0	45	35.91	[29, 0, 16, 0]	AG	0.36	34	30.12	[34, 0, 0, 0]	-	0	intron	ALG9	intron$intron$intron$intron	NONHSAT024161$NONHSAT024159$NONHSAT024162$NONHSAT024157	SINE	AluJr
chr11	111729992	A	0	12	36.67	[9, 0, 3, 0]	AG	0.25	34	29.88	[34, 0, 0, 0]	-	0	intron	ALG9	intron$intron$intron$intron	NONHSAT024161$NONHSAT024159$NONHSAT024162$NONHSAT024157	SINE	AluSg
chr11	113689434	A	0	11	35.82	[8, 0, 3, 0]	AG	0.27	36	30.36	[36, 0, 0, 0]	-	0	intron	USP28	-	-	SINE	AluJb
chr11	113690107	A	0	14	37.07	[10, 0, 4, 0]	AG	0.29	21	29.95	[21, 0, 0, 0]	-	0	intron	USP28	-	-	SINE	AluSz6
chr11	117080484	A	0	17	36.71	[10, 0, 7, 0]	AG	0.41	52	29.71	[52, 0, 0, 0]	-	0	intron	PCSK7	exon$exon	NONHSAT024394$NONHSAT024395	SINE	AluJb
chr11	117080503	A	0	17	35.47	[13, 0, 4, 0]	AG	0.24	46	29.54	[46, 0, 0, 0]	-	0	intron	PCSK7	exon$exon	NONHSAT024394$NONHSAT024395	SINE	AluJb
chr11	117080519	A	0	15	35.2	[4, 0, 11, 0]	AG	0.73	60	29.98	[60, 0, 0, 0]	-	0	intron	PCSK7	exon$exon	NONHSAT024394$NONHSAT024395	SINE	AluJb
chr11	117081584	A	0	15	35.8	[12, 0, 3, 0]	AG	0.2	25	29.76	[25, 0, 0, 0]	-	0	intron	PCSK7	exon	NONHSAT024394	SINE	AluJr
chr11	117081633	A	0	11	36.45	[5, 0, 6, 0]	AG	0.55	26	30.42	[26, 0, 0, 0]	-	0	intron	PCSK7	exon	NONHSAT024394	SINE	AluJr
chr11	117081638	A	0	11	37	[7, 0, 4, 0]	AG	0.36	26	29.19	[26, 0, 0, 0]	-	0	intron	PCSK7	exon	NONHSAT024394	SINE	AluJr
chr11	117083558	A	0	23	35.57	[20, 0, 3, 0]	AG	0.13	26	28.35	[26, 0, 0, 0]	-	0	intron	PCSK7	exon	NONHSAT024394	SINE	AluSz6
chr11	118273628	A	1	30	36.5	[23, 0, 7, 0]	AG	0.23	42	30.57	[42, 0, 0, 0]	-	0	intron	ATP5L	intron$intron$intron$intron$intron	NONHSAT024468$NONHSAT024469$NONHSAT024470$NONHSAT024471$NONHSAT024467	SINE	AluJb
chr11	118870230	A	1	50	36.08	[43, 0, 7, 0]	AG	0.14	29	30.03	[29, 0, 0, 0]	-	0	intron	CCDC84	intron	NONHSAT024535	SINE	AluSx
chr11	118870238	A	1	46	37.04	[41, 0, 5, 0]	AG	0.11	34	30.74	[34, 0, 0, 0]	-	0	intron	CCDC84	intron	NONHSAT024535	SINE	AluSx
chr11	118870268	A	1	64	36.31	[57, 0, 7, 0]	AG	0.11	31	30.16	[31, 0, 0, 0]	-	0	intron	CCDC84	intron	NONHSAT024535	SINE	AluSx
chr11	118870269	A	1	66	35.74	[57, 0, 9, 0]	AG	0.14	36	29.58	[36, 0, 0, 0]	-	0	intron	CCDC84	intron	NONHSAT024535	SINE	AluSx
chr11	118870294	A	1	47	36.64	[41, 0, 6, 0]	AG	0.13	35	30.03	[35, 0, 0, 0]	-	0	intron	CCDC84	intron	NONHSAT024535	SINE	AluSx
chr11	118870310	A	1	52	36.75	[46, 0, 6, 0]	AG	0.12	34	30.74	[34, 0, 0, 0]	-	0	intron	CCDC84	intron	NONHSAT024535	SINE	AluSx
chr11	118871256	A	1	13	36.08	[10, 0, 3, 0]	AG	0.23	30	31.43	[30, 0, 0, 0]	-	0	intron	CCDC84	intron	NONHSAT024535	SINE	AluSq
chr11	118871424	A	1	14	33.57	[10, 0, 4, 0]	AG	0.29	24	29.58	[24, 0, 0, 0]	-	0	intron	CCDC84	intron	NONHSAT024535	SINE	AluSq
chr11	118872511	A	1	43	37.58	[27, 0, 16, 0]	AG	0.37	23	31.48	[23, 0, 0, 0]	-	0	intron	CCDC84	intron	NONHSAT024535	SINE	FLAM_A
chr11	118872525	A	1	42	36.24	[26, 0, 16, 0]	AG	0.38	35	30.54	[35, 0, 0, 0]	-	0	intron	CCDC84	intron	NONHSAT024535	SINE	FLAM_A
chr11	118872539	A	1	39	35.64	[31, 0, 8, 0]	AG	0.21	33	30.97	[33, 0, 0, 0]	-	0	intron	CCDC84	intron	NONHSAT024535	SINE	FLAM_A
chr11	118872546	A	1	32	35.59	[27, 0, 5, 0]	AG	0.16	31	30.61	[31, 0, 0, 0]	-	0	intron	CCDC84	intron	NONHSAT024535	SINE	FLAM_A
chr11	118872557	A	1	32	36.16	[28, 0, 4, 0]	AG	0.12	32	30.25	[32, 0, 0, 0]	-	0	intron	CCDC84	intron	NONHSAT024535	SINE	FLAM_A
chr11	118872672	A	1	23	34.7	[17, 0, 6, 0]	AG	0.26	19	29.68	[19, 0, 0, 0]	-	0	intron	CCDC84	intron	NONHSAT024535	SINE	AluSq2
chr11	118872758	A	1	23	35.48	[20, 0, 3, 0]	AG	0.13	42	30.19	[42, 0, 0, 0]	-	0	intron	CCDC84	intron	NONHSAT024535	SINE	AluSq2
chr11	118872769	A	1	21	36.9	[4, 0, 17, 0]	AG	0.81	39	29.05	[39, 0, 0, 0]	-	0	intron	CCDC84	intron	NONHSAT024535	SINE	AluSq2
chr11	118872778	A	1	21	36.71	[18, 0, 3, 0]	AG	0.14	34	29.41	[34, 0, 0, 0]	-	0	intron	CCDC84	intron	NONHSAT024535	SINE	AluSq2
chr11	118873161	A	1	10	36.6	[6, 0, 4, 0]	AG	0.4	31	30.71	[31, 0, 0, 0]	-	0	intron	CCDC84	intron	NONHSAT024535	SINE	AluSz
chr11	118873166	A	1	14	37.79	[7, 0, 7, 0]	AG	0.5	33	31.09	[33, 0, 0, 0]	-	0	intron	CCDC84	intron	NONHSAT024535	SINE	AluSz
chr11	118873215	A	1	21	32.38	[18, 0, 3, 0]	AG	0.14	36	30.58	[36, 0, 0, 0]	-	0	intron	CCDC84	intron	NONHSAT024535	SINE	AluSz
chr11	118873515	A	1	30	38.03	[26, 0, 3, 1]	AG	0.1	41	30.8	[41, 0, 0, 0]	-	0	intron	CCDC84	intron	NONHSAT024535	SINE	AluJb
chr11	118873596	A	1	19	36.74	[14, 0, 5, 0]	AG	0.26	25	31.04	[25, 0, 0, 0]	-	0	intron	CCDC84	intron	NONHSAT024535	SINE	AluJb
chr11	118874197	A	1	51	36.16	[38, 0, 13, 0]	AG	0.25	37	30.11	[37, 0, 0, 0]	-	0	intron	CCDC84	intron	NONHSAT024535	SINE	AluJb
chr11	118874208	A	1	33	36.03	[25, 0, 8, 0]	AG	0.24	38	29.68	[38, 0, 0, 0]	-	0	intron	CCDC84	intron	NONHSAT024535	SINE	AluJb
chr11	118874458	A	1	22	36.5	[18, 0, 4, 0]	AG	0.18	25	30.24	[25, 0, 0, 0]	-	0	intron	CCDC84	intron	NONHSAT024535	SINE	AluSx
chr11	118874468	A	1	23	37.57	[19, 0, 4, 0]	AG	0.17	22	28	[22, 0, 0, 0]	-	0	intron	CCDC84	intron	NONHSAT024535	SINE	AluSx
chr11	118875218	A	1	33	36.76	[27, 0, 6, 0]	AG	0.18	30	29.9	[30, 0, 0, 0]	-	0	intron	CCDC84	intron	NONHSAT024535	SINE	AluSx4
chr11	118875332	A	1	51	36.39	[44, 0, 7, 0]	AG	0.14	30	29.3	[30, 0, 0, 0]	-	0	intron	CCDC84	intron	NONHSAT024535	-	-
chr11	118875334	A	1	52	35.88	[44, 0, 8, 0]	AG	0.15	29	30.24	[29, 0, 0, 0]	-	0	intron	CCDC84	intron	NONHSAT024535	-	-
chr11	118875356	A	1	40	36.05	[29, 0, 11, 0]	AG	0.28	23	29.17	[23, 0, 0, 0]	-	0	intron	CCDC84	intron	NONHSAT024535	-	-
chr11	118875436	A	1	22	37	[14, 0, 7, 1]	AG	0.33	33	28.7	[33, 0, 0, 0]	-	0	intron	CCDC84	intron	NONHSAT024535	SINE	AluJb
chr11	118875515	A	1	17	37.06	[13, 0, 4, 0]	AG	0.24	39	31	[39, 0, 0, 0]	-	0	intron	CCDC84	intron	NONHSAT024535	SINE	AluJb
chr11	118875568	A	1	12	37.17	[9, 0, 3, 0]	AG	0.25	40	31.15	[40, 0, 0, 0]	-	0	intron	CCDC84	intron	NONHSAT024535	SINE	AluJb
chr11	118875585	A	1	12	37	[9, 0, 3, 0]	AG	0.25	34	30.35	[34, 0, 0, 0]	-	0	intron	CCDC84	intron	NONHSAT024535	SINE	AluJb
chr11	118875587	A	1	12	37.33	[8, 0, 4, 0]	AG	0.33	31	30.81	[31, 0, 0, 0]	-	0	intron	CCDC84	intron	NONHSAT024535	SINE	AluJb
chr11	118875628	A	1	10	37.4	[7, 0, 3, 0]	AG	0.3	45	30.76	[45, 0, 0, 0]	-	0	intron	CCDC84	intron	NONHSAT024535	SINE	AluJb
chr11	118875649	A	1	12	37.83	[6, 0, 6, 0]	AG	0.5	39	29.56	[39, 0, 0, 0]	-	0	intron	CCDC84	intron	NONHSAT024535	SINE	AluJb
chr11	118875689	A	1	14	37.5	[2, 0, 12, 0]	AG	0.86	44	30.43	[44, 0, 0, 0]	-	0	intron	CCDC84	intron	NONHSAT024535	SINE	AluJb
chr11	118875690	A	1	16	37.62	[10, 0, 6, 0]	AG	0.38	48	31.25	[48, 0, 0, 0]	-	0	intron	CCDC84	intron	NONHSAT024535	SINE	AluJb
chr11	118875698	A	1	19	37.16	[15, 0, 4, 0]	AG	0.21	43	30.44	[43, 0, 0, 0]	-	0	intron	CCDC84	intron	NONHSAT024535	SINE	AluJb
chr11	118877950	A	1	38	36.82	[32, 0, 6, 0]	AG	0.16	31	30.87	[31, 0, 0, 0]	-	0	intron	CCDC84	intron	NONHSAT024535	SINE	AluSg
chr11	118877953	A	1	34	36.18	[30, 0, 4, 0]	AG	0.12	33	29.61	[33, 0, 0, 0]	-	0	intron	CCDC84	intron	NONHSAT024535	SINE	AluSg
chr11	118878033	A	1	45	36.91	[40, 0, 5, 0]	AG	0.11	31	28.97	[31, 0, 0, 0]	-	0	intron	CCDC84	intron	NONHSAT024535	SINE	AluSg
chr11	118878244	A	1	79	36.77	[59, 0, 20, 0]	AG	0.25	37	29.92	[37, 0, 0, 0]	-	0	intron	CCDC84	intron	NONHSAT024535	SINE	AluJb
chr11	118878277	A	1	71	36.06	[61, 0, 10, 0]	AG	0.14	30	29.07	[30, 0, 0, 0]	-	0	intron	CCDC84	intron	NONHSAT024535	SINE	AluJb
chr11	118878299	A	1	57	36.6	[50, 0, 7, 0]	AG	0.12	33	30.12	[33, 0, 0, 0]	-	0	intron	CCDC84	intron	NONHSAT024535	SINE	AluJb
chr11	118878300	A	1	54	37.19	[47, 0, 7, 0]	AG	0.13	33	30.45	[33, 0, 0, 0]	-	0	intron	CCDC84	intron	NONHSAT024535	SINE	AluJb
chr11	118878312	A	1	42	34.86	[27, 0, 15, 0]	AG	0.36	34	30.09	[34, 0, 0, 0]	-	0	intron	CCDC84	intron	NONHSAT024535	SINE	AluJb
chr11	118878317	A	1	45	36.07	[38, 0, 7, 0]	AG	0.16	35	30.54	[35, 0, 0, 0]	-	0	intron	CCDC84	intron	NONHSAT024535	SINE	AluJb
chr11	118878357	A	1	76	36.36	[63, 0, 13, 0]	AG	0.17	32	29.47	[32, 0, 0, 0]	-	0	intron	CCDC84	intron	NONHSAT024535	SINE	AluJb
chr11	118878373	A	1	88	37.03	[46, 0, 42, 0]	AG	0.48	35	30.06	[35, 0, 0, 0]	-	0	intron	CCDC84	intron	NONHSAT024535	SINE	AluJb
chr11	118878417	A	1	78	36.17	[31, 0, 47, 0]	AG	0.6	32	30.84	[32, 0, 0, 0]	-	0	intron	CCDC84	intron	NONHSAT024535	SINE	AluJb
chr11	118878432	A	1	72	36.32	[60, 0, 12, 0]	AG	0.17	38	30.97	[38, 0, 0, 0]	-	0	intron	CCDC84	intron	NONHSAT024535	SINE	AluJb
chr11	118878444	A	1	70	35.27	[57, 0, 13, 0]	AG	0.19	30	30.27	[30, 0, 0, 0]	-	0	intron	CCDC84	intron	NONHSAT024535	SINE	AluJb
chr11	118878459	A	1	66	35.65	[57, 0, 9, 0]	AG	0.14	41	29.95	[41, 0, 0, 0]	-	0	intron	CCDC84	intron	NONHSAT024535	SINE	AluJb
chr11	118878471	A	1	95	35.43	[83, 0, 12, 0]	AG	0.13	35	28.74	[35, 0, 0, 0]	-	0	intron	CCDC84	intron	NONHSAT024535	SINE	AluJb
chr11	118880578	A	1	61	36.84	[53, 0, 7, 1]	AG	0.12	28	30.93	[28, 0, 0, 0]	-	0	intron	CCDC84	exon$intron	NONHSAT024540$NONHSAT024535	SINE	AluJb
chr11	118880584	A	1	58	37.22	[44, 0, 14, 0]	AG	0.24	32	30.19	[32, 0, 0, 0]	-	0	intron	CCDC84	exon$intron	NONHSAT024540$NONHSAT024535	SINE	AluJb
chr11	118880600	A	1	49	36.18	[29, 0, 20, 0]	AG	0.41	27	29.89	[27, 0, 0, 0]	-	0	intron	CCDC84	exon$intron	NONHSAT024540$NONHSAT024535	SINE	AluJb
chr11	118880601	A	1	50	35.86	[41, 0, 9, 0]	AG	0.18	31	29.81	[31, 0, 0, 0]	-	0	intron	CCDC84	exon$intron	NONHSAT024540$NONHSAT024535	SINE	AluJb
chr11	118880719	A	1	26	36.5	[21, 0, 5, 0]	AG	0.19	51	30.51	[51, 0, 0, 0]	-	0	intron	CCDC84	exon$intron	NONHSAT024540$NONHSAT024535	SINE	AluJb
chr11	118880735	A	1	21	37.38	[11, 0, 10, 0]	AG	0.48	53	29.75	[53, 0, 0, 0]	-	0	intron	CCDC84	exon$intron	NONHSAT024540$NONHSAT024535	SINE	AluJb
chr11	118880749	A	1	18	36.72	[7, 0, 11, 0]	AG	0.61	43	30.44	[43, 0, 0, 0]	-	0	intron	CCDC84	exon$intron	NONHSAT024540$NONHSAT024535	SINE	AluJb
chr11	118880753	A	1	17	36.82	[9, 0, 8, 0]	AG	0.47	38	30.45	[38, 0, 0, 0]	-	0	intron	CCDC84	exon$intron	NONHSAT024540$NONHSAT024535	SINE	AluJb
chr11	118880757	A	1	17	37.47	[7, 0, 10, 0]	AG	0.59	31	28.74	[31, 0, 0, 0]	-	0	intron	CCDC84	exon$intron	NONHSAT024540$NONHSAT024535	SINE	AluJb
chr11	118880758	A	1	17	35.47	[12, 0, 5, 0]	AG	0.29	34	30.79	[34, 0, 0, 0]	-	0	intron	CCDC84	exon$intron	NONHSAT024540$NONHSAT024535	SINE	AluJb
chr11	118880809	A	1	39	35.92	[32, 0, 7, 0]	AG	0.18	33	29.12	[33, 0, 0, 0]	-	0	intron	CCDC84	exon$intron	NONHSAT024540$NONHSAT024535	SINE	AluJb
chr11	118880839	A	1	40	37.58	[25, 0, 15, 0]	AG	0.38	28	28.93	[28, 0, 0, 0]	-	0	intron	CCDC84	exon$intron	NONHSAT024540$NONHSAT024535	SINE	AluJb
chr11	118885171	A	2	18	37.89	[13, 0, 5, 0]	AG	0.28	35	29.23	[35, 0, 0, 0]	-	0	intron	CCDC84	exon$intron	NONHSAT024542$NONHSAT024541	SINE	AluSg
chr11	118886873	A	0	56	37	[35, 0, 21, 0]	AG	0.38	52	31.23	[52, 0, 0, 0]	-	0	intron	RPS25	intron$intron$intron$intron$intron	NONHSAT024543$NONHSAT024547$NONHSAT024546$NONHSAT024545$NONHSAT024544	SINE	AluSz
chr11	118886876	A	0	57	36.65	[41, 0, 16, 0]	AG	0.28	49	29.57	[49, 0, 0, 0]	-	0	intron	RPS25	intron$intron$intron$intron$intron	NONHSAT024543$NONHSAT024547$NONHSAT024546$NONHSAT024545$NONHSAT024544	SINE	AluSz
chr11	118886879	A	0	59	37.63	[51, 0, 8, 0]	AG	0.14	57	30.89	[57, 0, 0, 0]	-	0	intron	RPS25	intron$intron$intron$intron$intron	NONHSAT024543$NONHSAT024547$NONHSAT024546$NONHSAT024545$NONHSAT024544	SINE	AluSz
chr11	118893792	A	1	10	36.8	[7, 0, 3, 0]	AG	0.3	28	31.21	[28, 0, 0, 0]	-	0	intron	TRAPPC4	exon	NONHSAT024555	SINE	AluSq2
chr11	118958450	A	1	13	36.77	[10, 0, 3, 0]	AG	0.23	33	29.97	[33, 0, 0, 0]	-	0	intron	HMBS	intron$intron	NONHSAT024576$NONHSAT024575	-	-
chr11	118994353	A	1	25	32.4	[22, 0, 3, 0]	AG	0.12	25	30.6	[25, 0, 0, 0]	-	0	intron,5UTR	HINFP	intron	NONHSAT024591	SINE	AluJb
chr11	118994765	A	1	15	35.73	[11, 0, 4, 0]	AG	0.27	34	30.26	[34, 0, 0, 0]	-	0	intron	HINFP	intron	NONHSAT024591	SINE	AluJb
chr11	118996171	A	1	12	34.92	[9, 0, 3, 0]	AG	0.25	34	30.65	[34, 0, 0, 0]	-	0	intron	HINFP	intron	NONHSAT024591	SINE	AluJb
chr11	121318079	A	0	11	36	[6, 0, 5, 0]	AG	0.45	30	28.8	[30, 0, 0, 0]	-	0	-	-	exon	NONHSAT024750	SINE	AluJb
chr11	121318241	A	0	12	35.25	[8, 0, 4, 0]	AG	0.33	35	30.43	[35, 0, 0, 0]	-	0	-	-	exon	NONHSAT024750	SINE	AluJb
chr11	121318289	A	0	18	36.78	[15, 0, 3, 0]	AG	0.17	43	31.16	[43, 0, 0, 0]	-	0	-	-	exon	NONHSAT024750	SINE	AluJb
chr11	121318311	A	0	28	35.5	[24, 0, 4, 0]	AG	0.14	39	30.87	[39, 0, 0, 0]	-	0	-	-	exon	NONHSAT024750	SINE	AluJb
[truncated: 9,500 more rows]
